# Supplementary material for: Comparing transcriptional responses to Fusarium crown rot in wheat and barley identified an important relationship between disease resistance and drought tolerance
Source: BMC Plant Biol. 2021 Feb 3;21:73. doi: 10.1186/s12870-020-02818-1 (PMC7860180; doi:10.1186/s12870-020-02818-1)
Supplement: Supplementary file 3 — Additional file 3: Supplementary Table 1. Global list of significant DEGs for 3BL, 4HL and 1HL NILs from Fusarium infection RNA-seq studies and also DEGS from the drought response RNA-seq study. [file 12870_2020_2818_MOESM3_ESM.xlsx]

## Sheet: Global_wheat_DEGs
Gene_description	Gene_ID	NIL1_3dpi_RC_vs_RI_FC_sig	NIL1_3dpi_RC_vs_SC_FC_sig	NIL1_3dpi_RI_vs_SI_FC_sig	NIL1_3dpi_SC_vs_SI_FC_sig	NIL1_5dpi_RC_vs_RI_FC_sig	NIL1_5dpi_RC_vs_SC_FC_sig	NIL1_5dpi_RI_vs_SI_FC_sig	NIL1_5dpi_SC_vs_SI_FC_sig	T4_drought_FC	T6_drought_FC
	TraesCS1A02G000400	-0.349492	-0.370846			1.89744					-1.17193
	TraesCS1A02G000900	0.368478	0.618282			2.78622					-1.8033
	TraesCS1A02G001500		0.722207		-0.595531	2.82554	0.899195
50S ribosomal protein L28, chloroplastic	TraesCS1A02G001800					-0.636086			-0.703581
	TraesCS1A02G002200		0.315849				0.408987
MDIS1-interacting receptor like kinase 2-like	TraesCS1A02G005000					4.02406	-1.68155	-0.950812	2.13711
E3 ubiquitin-protein ligase ORTHRUS 2	TraesCS1A02G005700			-0.404586	-0.440978	-0.530448
Charged multivesicular body protein 5	TraesCS1A02G005900			0.433398		0.505556	0.436008
photosynthetic NDH subunit of lumenal location 5, chloroplastic	TraesCS1A02G007500		-0.352988	-0.362083		-0.866017			-0.749979
formin-like protein 14	TraesCS1A02G011800					-0.724469
	TraesCS1A02G013200		-0.479129				-0.814018	-1.31642
defensin Tm-AMP-D1.2-like	TraesCS1A02G013600			-0.397583		-0.572312	-0.443007
FT-interacting protein 1	TraesCS1A02G014300		-0.671113			-0.672134		-1.10018	-1.15574
ras-related protein RABD1-like	TraesCS1A02G015300			0.367115		0.336456	0.330964
putative 12-oxophytodienoate reductase 5	TraesCS1A02G015600						2.8976	1.67125
G-type lectin S-receptor-like serine/threonine-protein kinase At2g19130	TraesCS1A02G015900		1.5035	1.57056			1.99511	1.18504
serine/arginine-rich splicing factor SR45 isoform X1	TraesCS1A02G017000					-0.561596
rust resistance kinase Lr10-like	TraesCS1A02G018000								2.88269
	TraesCS1A02G018300		-1.50394
probable thionin-2.3	TraesCS1A02G020000	0.327482		-0.307544			0.813323		-0.575769
premnaspirodiene oxygenase-like	TraesCS1A02G020800			3.76792	4.80647	8.9051		2.44881	4.10479
	TraesCS1A02G020900			0.979432		3.10712			1.40935
malonyl-CoA:anthocyanidin 5-O-glucoside-6''-O-malonyltransferase-like	TraesCS1A02G021100		0.697903	0.586719		1.13143	0.890931	0.633889	0.624228
growth hormone-regulated TBC protein 1	TraesCS1A02G023800			0.409856			0.422037
	TraesCS1A02G024300		0.68378	0.623773		0.697238
BAF16345.1 Os05g0108400	TraesCS1A02G026000		1.28207
Disease resistance protein RPM1	TraesCS1A02G026200		0.761276	0.844577		1.77018	1.31789				-1.40361
xylem cysteine proteinase 2-like	TraesCS1A02G027300							-0.573119
CSC1-like protein At3g21620	TraesCS1A02G029300			0.392272		0.326451
predicted protein	TraesCS1A02G030000		-0.812338	-0.388709			-0.496535
predicted protein	TraesCS1A02G030100		-0.321947	-0.311025		-1.0319			-0.846818
PGR5-like protein 1A, chloroplastic	TraesCS1A02G030700	-0.439616	-0.667621				-0.800378	-0.673479
papain-like cysteine proteinase	TraesCS1A02G031100		0.307747			-3.15208	2.54775	1.63729
receptor-like cytoplasmic kinase 176	TraesCS1A02G031200			0.423744		0.668179
EGF domain-specific O-linked N-acetylglucosamine transferase-like	TraesCS1A02G033200						1.40041
Mitochondrial import inner membrane translocase subunit Tim9	TraesCS1A02G033300							0.861483
outer envelope pore protein 16, chloroplastic	TraesCS1A02G033500		-0.575025	-0.411964		-0.708769	-0.414972
CSC1-like protein At3g21620	TraesCS1A02G034100		0.488462			-0.779774	0.531867
probable clathrin assembly protein At4g32285	TraesCS1A02G035100			1.51541		2.05736	3.27318	1.78716	0.961084
	TraesCS1A02G036100		-0.335177
fatty-acid-binding protein 3, chloroplastic	TraesCS1A02G036200		-0.456866			-0.358958
phenylalanine ammonia-lyase-like	TraesCS1A02G037800	2.41709	2.64533	0.847218		2.61232	2.93133	2.0716	1.64339
histone H2A	TraesCS1A02G038100		0.292868			-0.62161
histone H2A	TraesCS1A02G038200		0.322362
poly [ADP-ribose] polymerase 1	TraesCS1A02G038400			-0.37511	-0.539184	-0.768873
predicted protein	TraesCS1A02G040500		0.290706			-0.605976
3-ketoacyl-CoA synthase 5-like	TraesCS1A02G040900		0.758084	1.31174		-1.67425	2.61858	1.88126	-0.935543
benzyl alcohol O-benzoyltransferase	TraesCS1A02G041700							2.96883
myb-related protein MYBAS1	TraesCS1A02G042700			0.49889		0.801565
FON2 SPARE1	TraesCS1A02G043300			2.28706
Laccase-25	TraesCS1A02G043900				2.3537		7.62289	3.93319	2.85768
UDP-galactose/UDP-glucose transporter 5	TraesCS1A02G044800			-0.366768
legumin-like protein	TraesCS1A02G045800		0.406537	0.788179			0.604793
alcohol dehydrogenase-like 4	TraesCS1A02G050100	-0.308431	-0.39645			-0.66389
aromatic-L-amino-acid decarboxylase-like	TraesCS1A02G050200					6.74954		3.08588	3.51396
bidirectional sugar transporter SWEET14-like	TraesCS1A02G050400			1.08881		1.68324
defensin precursor	TraesCS1A02G050600						0.703842
defensin Tm-AMP-D1.2-like	TraesCS1A02G050800		2.66747				2.14107
defensin Tm-AMP-D1.2-like	TraesCS1A02G050900		1.00013	0.357813	-0.412497		0.73294
hypothetical protein TRIUR3_16979	TraesCS1A02G051700		0.377037	0.743165		0.686587	0.603177
thylakoid membrane protein TERC, chloroplastic	TraesCS1A02G055000		-0.489836			-0.680232	-0.398484
ribonuclease II, chloroplastic/mitochondrial	TraesCS1A02G055400							-1.06007
probable uridine nucleosidase 2	TraesCS1A02G056600		0.486	0.672667		0.580469	0.903642	0.773904	0.914344
	TraesCS1A02G056900		-1.15365			0.821564	-1.30876	-1.45314
glutamyl tRNA reductase	TraesCS1A02G057200		-0.922799	-0.646537		0.484446	-1.36803	-1.09666
wall-associated receptor kinase 2-like	TraesCS1A02G058200					1.44426
	TraesCS1A02G058600					-0.762742
	TraesCS1A02G060500					-1.34278			-0.825268
interactor of constitutive active ROPs 2, chloroplastic	TraesCS1A02G060600					-0.47341
	TraesCS1A02G060900		2.15059	1.77903
predicted protein	TraesCS1A02G061700		-0.55862			1.14812	-0.519703
tetraspanin-3	TraesCS1A02G062100		0.290904	0.382508
probable glucuronosyltransferase Os05g0123100	TraesCS1A02G064000			0.431549
LEC14B protein-like isoform X1	TraesCS1A02G065300			0.492333		1.1566	0.722074	1.28221	1.11644
nuclear pore complex protein NUP98A-like isoform X2	TraesCS1A02G065400					1.559			1.11337
E3 SUMO-protein ligase SIZ1	TraesCS1A02G065700					0.534398
L-type lectin-domain containing receptor kinase VIII.2	TraesCS1A02G066200		0.764309				0.937805
Dihydrolipoyl dehydrogenase, mitochondrial	TraesCS1A02G066400		-1.17185	-0.482152	0.429762	-1.29994	-0.456994
probable serine/threonine-protein kinase PBL25	TraesCS1A02G066700					0.805276
predicted protein	TraesCS1A02G066900		-0.536329			1.29282
rRNA biogenesis protein rrp5	TraesCS1A02G067300			-0.435787	-0.456893	-0.496061
tetraspanin-6 isoform X1	TraesCS1A02G067900			0.744507
phosphoinositide phospholipase C 2	TraesCS1A02G069300			0.745626			0.651896	0.717435
	TraesCS1A02G069500		1.26428
RRP15-like protein isoform X2	TraesCS1A02G069700					-0.69071	0.463535
nicotianamine aminotransferase A	TraesCS1A02G070500		1.35161	2.66381	0.983241		3.13643	3.04446
protein RCC2	TraesCS1A02G071100					-0.555811
mitochondrial pyruvate carrier 1	TraesCS1A02G071500			0.416072		1.46398	0.524132		0.751548
gamma-glutamylcysteine synthetase	TraesCS1A02G072000					0.706028	0.653285
beta-carotene isomerase D27, chloroplastic isoform X2	TraesCS1A02G073000						-0.655395
annexin D5-like	TraesCS1A02G073900					2.04839			0.908938
G-patch domain containing protein	TraesCS1A02G074400					0.476631
	TraesCS1A02G075200					0.855881
formin-like protein 6	TraesCS1A02G075600					-0.628909
protein LNK4-like	TraesCS1A02G076900					2.16941
probable protein phosphatase 2C 47	TraesCS1A02G077500					0.605463	0.535728
auxin transporter-like protein 3	TraesCS1A02G077800					-1.20255
peroxidase 5-like	TraesCS1A02G078200							2.25915	2.20115
probable glutathione S-transferase GSTF1	TraesCS1A02G078800			0.277413				0.755272
Pto-interacting protein 1	TraesCS1A02G079700					0.414548	0.492866
acyl transferase 4-like	TraesCS1A02G081200					0.785755
ABC transporter B family member 21	TraesCS1A02G081300		0.415053	0.419782		0.784378	0.409734
	TraesCS1A02G081400		-0.466288			0.414147
predicted protein	TraesCS1A02G083000		0.552095			0.550295				-.85990200000000006
transcription factor MYB61 isoform X1	TraesCS1A02G083100		-0.416896	-0.301866				-0.944718
	TraesCS1A02G083300					0.752357
phosphoglycerate mutase-like protein AT74H	TraesCS1A02G084500		0.597644
Alanine aminotransferase 2	TraesCS1A02G085600	0.332246	0.558356	0.341573		1.04538	0.856228
serine/threonine-protein phosphatase BSL1 homolog isoform X1	TraesCS1A02G088000		0.287343
tryptamine hydroxycinnamoyltransferase 2	TraesCS1A02G088400							3.31815	2.67304
probable sucrose-phosphatase 3 isoform X1	TraesCS1A02G088600	1.00745				3.21549	2.29916	0.622113	2.11688
ATP binding protein	TraesCS1A02G088900					0.87334			0.588727
	TraesCS1A02G089100		0.567653			0.386095
	TraesCS1A02G089400					0.919857
1-aminocyclopropane-1-carboxylate oxidase	TraesCS1A02G089600	0.518261			0.527502	2.41859	1.73764		0.960492		-2.16657
	TraesCS1A02G090300					-0.388838
probable glucan 1,3-beta-glucosidase A	TraesCS1A02G093300	0.884121	1.62155	1.73806	1.00093	1.694	1.76348	1.32807	0.824569
	TraesCS1A02G093500						2.61226	1.26738	0.992717
beta-glucuronosyltransferase GlcAT14A	TraesCS1A02G094000						0.552165
predicted protein	TraesCS1A02G094700					-1.84425	1.20096		-1.59148
	TraesCS1A02G095100			0.30522
serine/threonine-protein phosphatase PP1	TraesCS1A02G095500			0.396513		0.44743	0.383824
NAD(P)H-quinone oxidoreductase subunit S, chloroplastic	TraesCS1A02G097000		-0.783583			-0.714958	-0.490029
protein SYM1-like	TraesCS1A02G099000		-0.521803			1.1168	-0.571421
dnaJ protein ERDJ3B	TraesCS1A02G099300		0.367077				0.463824
	TraesCS1A02G099900					2.04512	1.26224		0.942391
predicted protein	TraesCS1A02G100200					0.50743
28S ribosomal protein S33, mitochondrial	TraesCS1A02G101900			-0.397837
probable 4-hydroxy-tetrahydrodipicolinate reductase 1, chloroplastic	TraesCS1A02G102500			-0.426172		-0.981613
asparagine--tRNA ligase, cytoplasmic 1	TraesCS1A02G102600		0.290673
glutathione S-transferase 4	TraesCS1A02G102700	0.737151	2.00019	1.60801		2.32225	2.53653	1.99096	1.39044
probable glutathione S-transferase GSTF1	TraesCS1A02G102900						2.60533	1.85673	1.65199
probable glutathione S-transferase GSTF1	TraesCS1A02G103000						2.66475	2.38624
peroxidase N	TraesCS1A02G104200					5.5205			3.94985
probable GTP diphosphokinase CRSH1, chloroplastic	TraesCS1A02G105300		-0.645066	-0.400292			-0.734165
GDSL esterase/lipase At1g09390	TraesCS1A02G105800						-0.329204
GDSL esterase/lipase At1g09390	TraesCS1A02G105900			0.636465		0.508806	0.564213
4Fe-4S ferredoxin, iron-sulfur binding protein	TraesCS1A02G106500		-0.425605			-0.586944	-0.421721
serine/threonine-protein kinase RIPK-like	TraesCS1A02G110000						2.1103	1.10211
Transcription factor bHLH51	TraesCS1A02G110400		1.5542	1.21917			1.84279
6-phosphofructo-2-kinase/fructose-2,6-bisphosphatase-like isoform X3	TraesCS1A02G110900		-0.771867	-0.373948			-0.502267
aspartate--tRNA ligase 2, cytoplasmic-like	TraesCS1A02G111100					-0.376565	-0.508197
	TraesCS1A02G111500					-2.35243
RING finger and transmembrane domain-containing protein 2	TraesCS1A02G112600					0.69849
autophagy-related protein 18d	TraesCS1A02G112700					0.739382
arabinogalactan peptide 16-like	TraesCS1A02G113100					-0.546375
glycerophosphodiester phosphodiesterase GDPD6	TraesCS1A02G113300	0.681521	1.40014	1.11767		1.69046	1.58071	0.722772
LRR receptor-like serine/threonine-protein kinase GSO1	TraesCS1A02G114700							-0.629136	-0.807856
phosphoenolpyruvate/phosphate translocator 3, chloroplastic	TraesCS1A02G115200					0.89309	-0.600247
embryo-specific protein ATS3A	TraesCS1A02G115400		0.548638		-0.458277		0.757834		-0.78149
methylmalonyl-CoA epimerase, mitochondrial-like	TraesCS1A02G115700					0.973333	0.808512	1.44351	1.59036
	TraesCS1A02G116700	0.738857			0.637715	1.69477	1.54587		0.750969
crocetin glucosyltransferase, chloroplastic-like	TraesCS1A02G119300					0.803873
ent-copalyl diphosphate synthase	TraesCS1A02G119900		0.630802	1.06753
heat shock 70 kDa protein 15-like	TraesCS1A02G120100		0.28921
	TraesCS1A02G120500					-0.400741
FACT complex subunit SSRP1-B	TraesCS1A02G121000		0.291427
BAF04164.1 Os01g0187400	TraesCS1A02G122100					0.737004
IAA16 - auxin-responsive Aux/IAA family member	TraesCS1A02G122600		1.5363
proteasome subunit beta type-7-A	TraesCS1A02G122700	0.266458	0.340121
	TraesCS1A02G122900					-0.387474			-0.688476
predicted protein	TraesCS1A02G123100			0.28342			0.408372
PRA1 family protein F3	TraesCS1A02G124100					2.09338
NDR1/HIN1-like protein 13	TraesCS1A02G125700					-0.726674
abscisic acid receptor PYL8	TraesCS1A02G126800					0.721967
ABC transporter G family member 12-like	TraesCS1A02G126900			0.321124			0.548122
rhomboid-like protein 11, chloroplastic	TraesCS1A02G127400		-0.412296			-0.429124
putative ubiquitin-conjugating enzyme E2 38	TraesCS1A02G129500					0.398063	0.457029
serine/threonine-protein kinase EDR1	TraesCS1A02G131600					0.368281
	TraesCS1A02G131900		-0.404473	-0.362934			-0.556416
pentatricopeptide repeat-containing protein MRL1, chloroplastic isoform X1	TraesCS1A02G133500		-0.369596	-0.344784		-0.509622			-0.655213
probable calcium-binding protein CML18	TraesCS1A02G134000		0.63915	1.2075			0.984227
putative ion channel POLLUX-like 2 isoform X1	TraesCS1A02G135600		-0.398021
ribosomal RNA small subunit methyltransferase I	TraesCS1A02G136800			-0.361892		-0.443073	-0.439744	-0.574606
ATP synthase subunit gamma, mitochondrial	TraesCS1A02G138800			-0.2914
glycerol-3-phosphate 2-O-acyltransferase 6-like	TraesCS1A02G139200						0.597098		-1.01206
UTP:RNA uridylyltransferase 1	TraesCS1A02G139400					0.440895
E3 ubiquitin-protein ligase hel2	TraesCS1A02G139500					0.343258
heavy metal-associated isoprenylated plant protein 3	TraesCS1A02G139900		0.618801	0.414947		1.86909	1.30977	0.969648	0.951961		-1.21105
predicted protein	TraesCS1A02G141100					-0.7482	0.626124		-1.00795
serine/threonine-protein kinase PCRK1 isoform X1	TraesCS1A02G141300						1.24381	0.895634
ABC transporter G family member 25 isoform X2	TraesCS1A02G141400				0.485644	1.42455
chitinase 2-like	TraesCS1A02G141500							2.79874	2.85272
predicted protein	TraesCS1A02G142200					0.542949
AT-rich interactive domain-containing protein 1-like	TraesCS1A02G142300			-0.527828
predicted protein	TraesCS1A02G142900					-0.340106
protein fluG	TraesCS1A02G143000						0.429152
splicing factor 3B subunit 4	TraesCS1A02G143500		0.373154
Shugoshin-1	TraesCS1A02G143700		0.348032			-0.572688
3-ketoacyl-CoA thiolase 2, peroxisomal	TraesCS1A02G143900			-0.300103
	TraesCS1A02G144800					-1.14372			-0.672573
chaperonin CPN60-1, mitochondrial	TraesCS1A02G145000		0.330485	-0.346415	-0.469906	-0.883084	0.432351
cysteine--tRNA ligase, chloroplastic/mitochondrial-like	TraesCS1A02G145100							3.62343	2.92515
translation initiation factor IF-2-like	TraesCS1A02G145900					1.5348
60S ribosomal protein L21-1	TraesCS1A02G147000		0.351378			-0.469154
ketohexokinase isoform X1	TraesCS1A02G147400		-0.438954	-0.600642				-0.766534
cellulose synthase A catalytic subunit 7 [UDP-forming]	TraesCS1A02G149300						-0.353747	-0.969895	-0.595519
probable leucine-rich repeat receptor-like protein kinase At1g35710	TraesCS1A02G149700			0.959961				1.08502
protein NRT1/ PTR FAMILY 5.2-like	TraesCS1A02G150200			0.45167			1.07687	0.638781
protein NRT1/ PTR FAMILY 5.2-like	TraesCS1A02G150400	0.905101	1.42407	1.10625		1.88711	0.928905	1.05953
tyrosine--tRNA ligase, chloroplastic/mitochondrial	TraesCS1A02G151500		-0.469727	-0.355285		-0.962862			-0.785083
predicted protein	TraesCS1A02G151600			0.83712
3-ketoacyl-CoA synthase 12-like	TraesCS1A02G152100								-0.714383
ribonuclease 1-like	TraesCS1A02G152600	-0.294049	-0.655506			-0.654849
probable phosphoribosylformylglycinamidine synthase, chloroplastic/mitochondrial	TraesCS1A02G152900			-0.326157
hypothetical protein TRIUR3_33902	TraesCS1A02G154200					0.56443		-0.791573
probable cytokinin riboside 5'-monophosphate phosphoribohydrolase LOGL10	TraesCS1A02G156100		0.545669			0.710721	1.05344	0.570142
UDP-xylose transporter 1	TraesCS1A02G156400	0.582739				0.90937	0.488328		0.86304
ribosomal protein S7 (chloroplast)	TraesCS1A02G157100					1.04322	-0.897985		1.18907	-1.2283500000000001
	TraesCS1A02G157600		0.370415				0.382797
predicted protein	TraesCS1A02G158600			0.632153		1.74645
probable Xaa-Pro aminopeptidase P	TraesCS1A02G158800		-0.326967			-0.592343
Cytokinin dehydrogenase 3	TraesCS1A02G159600					-1.94774			-1.89843
predicted protein	TraesCS1A02G161300					0.583054
DNA-directed RNA polymerase I subunit 2 isoform X1	TraesCS1A02G163400			-0.341127
	TraesCS1A02G163700					1.33478
vacuolar-sorting protein BRO1	TraesCS1A02G164000			0.333466			0.364647
predicted protein	TraesCS1A02G164600		0.666363	0.736693		0.892946	0.545048	1.08548	0.961166
Ser/Thr protein phosphatase family	TraesCS1A02G165300		-0.416879
protein TIC110, chloroplastic	TraesCS1A02G165700		-1.24783	-0.552697	0.53413		-1.12474
protein TIC110, chloroplastic	TraesCS1A02G165800					-0.707189
NDR1/HIN1-like protein 6	TraesCS1A02G167100						2.52207
reactive oxygen species modulator 1	TraesCS1A02G167200						0.399876
CDT1-like protein b	TraesCS1A02G167400					-0.536759
	TraesCS1A02G168400		-0.485011	-0.430998		-0.640754	-0.502709	-0.636942	-0.667726
microtubule-associated protein RP/EB family member 1C	TraesCS1A02G170100					-0.704444
Protochlorophyllide reductase B, chloroplastic	TraesCS1A02G171000			-0.306331
1-acyl-sn-glycerol-3-phosphate acyltransferase 1, chloroplastic	TraesCS1A02G171200			-0.432547		-0.422661
dof zinc finger protein 13	TraesCS1A02G171300					1.09343
	TraesCS1A02G171800		0.848191			1.08962
benzyl alcohol O-benzoyltransferase	TraesCS1A02G173800					0.927841		1.16265	0.866463
low-temperature-induced 65 kDa protein	TraesCS1A02G175500	-0.812946	0.657803		-1.58287	-1.16235	0.806505	1.45149
Monocopper oxidase-like protein SKU5	TraesCS1A02G176000		0.431701				0.558511
	TraesCS1A02G176800		0.430154	0.559077		-0.43745	0.494071
probable receptor-like protein kinase At4g10390	TraesCS1A02G177000						0.487283
aquaporin NIP3-1	TraesCS1A02G177500					0.588289
SH3 domain-containing protein 2	TraesCS1A02G177700					-0.358034
protein RESPONSE TO LOW SULFUR 3	TraesCS1A02G179400		1.39842	1.18762			1.27183	2.08453
sphingoid long-chain bases kinase 1	TraesCS1A02G180500					0.570878
pyridoxal reductase, chloroplastic	TraesCS1A02G180800		-0.430064			-0.557766
pectinesterase 31	TraesCS1A02G182100			0.635533
	TraesCS1A02G182600					1.4877	1.32172
non-lysosomal glucosylceramidase isoform X1	TraesCS1A02G183900					0.480461
	TraesCS1A02G184000			-0.862714			-1.23403
uncharacterized GPI-anchored protein At1g61900 isoform X1	TraesCS1A02G184100			-0.353367
probable serine/threonine-protein kinase At1g01540	TraesCS1A02G185100							-1.25817	-1.42391
probable lysophospholipase BODYGUARD 3	TraesCS1A02G185800						1.2426
probable glutathione S-transferase GSTU6	TraesCS1A02G186400			1.20865			4.6825	2.48363	2.61597
glutathione S-transferase U17-like	TraesCS1A02G187000	1.19788	1.77076	0.946465		2.88085	2.49096	2.14826	1.60697
cytochrome P450 704C1-like	TraesCS1A02G187100								-1.82776
subtilisin-like protease SBT1.2	TraesCS1A02G187300		0.428188			-0.749255
phospholipase D gamma 1	TraesCS1A02G187400					0.77379
arogenate dehydratase 3, chloroplastic	TraesCS1A02G188000		0.864502	0.590617			0.901857
predicted protein	TraesCS1A02G188400					-1.65388
COP9 signalosome complex subunit 1	TraesCS1A02G188800		0.437121
predicted protein	TraesCS1A02G191300		-0.495348	-0.371836		-0.678212		-0.535876	-0.526866
abscisic acid receptor PYR1	TraesCS1A02G191700		0.466945		-0.442899		0.447555
transcription factor MYC2	TraesCS1A02G193200		0.480814			0.603289	0.67583
probable plastid-lipid-associated protein 3, chloroplastic	TraesCS1A02G193500			-0.299256
	TraesCS1A02G195000		-0.290819
phenylalanine--tRNA ligase beta subunit, cytoplasmic	TraesCS1A02G195300					-0.439189
Poly polymerase catalytic domain containing protein, expressed	TraesCS1A02G195400					0.716363
putative xyloglucan endotransglucosylase/hydrolase protein 28	TraesCS1A02G195900		0.927945			1.093
	TraesCS1A02G196000					-0.725208
protein NRT1/ PTR FAMILY 8.3	TraesCS1A02G197600					0.81541	0.367741
protein NRT1/ PTR FAMILY 8.3 isoform X1	TraesCS1A02G197700		0.386844	0.804744
	TraesCS1A02G197900					-0.822983			-0.706478
urea-proton symporter DUR3	TraesCS1A02G198300		1.31066	0.839603		1.83444	1.00568
ATP-dependent Clp protease proteolytic subunit 4, chloroplastic	TraesCS1A02G198400		-0.285777	-0.352675		-0.665403
probable methyltransferase PMT21	TraesCS1A02G198600					-0.546447
	TraesCS1A02G198900		0.600496
BAT11818.1 Os10g0535800	TraesCS1A02G199200							2.26048
protein CURVATURE THYLAKOID 1B, chloroplastic	TraesCS1A02G200000	-0.248736	-0.851958			-0.632245	-0.353011
tobamovirus multiplication protein 3	TraesCS1A02G200800			0.335269
	TraesCS1A02G201400			0.625701		0.452729
Monosaccharide-sensing protein 2	TraesCS1A02G201600					-0.48368
probable protein phosphatase 2C 47	TraesCS1A02G202300						0.463433
expansin-like A2	TraesCS1A02G203200						0.878298
probable serine/threonine-protein kinase At4g35230	TraesCS1A02G203400					0.733363
Chitinase 8	TraesCS1A02G203600	4.06624	2.82647	0.711338	1.9715	7.80311	4.65361		3.51797		-6.25692
Chitinase 8	TraesCS1A02G203700	2.82677	2.11597	0.945706	1.69948	6.76929	2.832		3.05535		-2.13322
Protein STRICTOSIDINE SYNTHASE-LIKE 5	TraesCS1A02G203800					1.26519	0.897046
24-methylenesterol C-methyltransferase 2	TraesCS1A02G204700		0.412229
NEP1-interacting protein-like 1	TraesCS1A02G205100			1.84382		1.15129		1.62216	1.19391
probable protein phosphatase 2C 72	TraesCS1A02G205300					0.344848
predicted protein	TraesCS1A02G205600		-0.358259
BAD44897.1 zinc finger protein-like	TraesCS1A02G206100					1.2811
	TraesCS1A02G206300					0.615652
carotene epsilon-monooxygenase, chloroplastic	TraesCS1A02G206900		-0.266032	-0.330214		-0.553017			-0.681483
putative transporter arsB	TraesCS1A02G207300										2.5698
branched-chain-amino-acid aminotransferase 5, chloroplastic-like	TraesCS1A02G208500			-0.375253
proline dehydrogenase 2, mitochondrial	TraesCS1A02G209100					-1.38119
NADH dehydrogenase [ubiquinone] 1 beta subcomplex subunit 8, mitochondrial	TraesCS1A02G209600						0.461224
putative glycine-rich cell wall structural protein 1	TraesCS1A02G211200		1.29595				2.27725	1.06722
putative glucuronosyltransferase PGSIP7	TraesCS1A02G211500					1.87234	2.0521	2.77837	2.50893
Expansin-B4	TraesCS1A02G212600		0.740737	0.969954			0.561778
linoleate 9S-lipoxygenase 2	TraesCS1A02G212900					0.424286
haloacid dehalogenase-like hydrolase domain-containing protein Sgpp isoform X1	TraesCS1A02G213600					1.01953
Dynamin-related protein 1E	TraesCS1A02G213900					0.820684
fluoride export protein 2	TraesCS1A02G214300					0.793589
	TraesCS1A02G215400		-0.260136
serine/threonine-protein kinase SAPK3	TraesCS1A02G215900						1.10731
	TraesCS1A02G217900					0.374524
ABC transporter E family member 2	TraesCS1A02G218400					1.56025		1.08038	1.2967
serine hydroxymethyltransferase 4	TraesCS1A02G218700		0.325253
Transcription factor MYBS2	TraesCS1A02G218800					0.958162
transcription factor MybS3	TraesCS1A02G219400					0.679237
	TraesCS1A02G220900		0.829707	0.413846		0.568157	0.778274	1.10817	0.938983
D-3-phosphoglycerate dehydrogenase 3, chloroplastic-like	TraesCS1A02G221000					0.928312
metalloendoproteinase 1-MMP	TraesCS1A02G221400					2.80434
GATA transcription factor 2	TraesCS1A02G221600		0.357368				0.324437
Alpha/beta hydrolase related protein	TraesCS1A02G221700						1.57981
sorting nexin 2B	TraesCS1A02G221800					0.48471
SAGA-associated factor 11 homolog	TraesCS1A02G223200					0.525333
anaphase-promoting complex subunit 1 isoform X1	TraesCS1A02G225100			-0.420959
receptor-like protein kinase FERONIA	TraesCS1A02G227300		0.423216	0.581092
probable protein phosphatase 2C 48	TraesCS1A02G228000			0.42806
Histone H2B.1	TraesCS1A02G228700	0.362488	0.324078			-0.609319
Histone H3.2	TraesCS1A02G228800		1.24924
Chaperone protein dnaJ 49	TraesCS1A02G230000					0.393797
	TraesCS1A02G230100			-0.438128
UDP-glucuronic acid decarboxylase 2	TraesCS1A02G230400		0.464363	0.616303		0.837441	0.701049
probable pectinesterase/pectinesterase inhibitor 41	TraesCS1A02G231500					0.85637
acyl carrier protein 2, mitochondrial	TraesCS1A02G233700		0.268882
mediator of DNA damage checkpoint protein 1 isoform X1	TraesCS1A02G234100			-0.415443		-0.749016
lichenase-2 precursor	TraesCS1A02G234600	0.563887	0.63204	0.387468		3.50567	0.653604	0.944069	1.52489
threonine--tRNA ligase, mitochondrial 1	TraesCS1A02G235200			2.44671	0.75079	3.45298	3.13395	1.95797	1.76368
lipase precursor	TraesCS1A02G236500			0.605646
probable leucine-rich repeat receptor-like protein kinase At5g49770	TraesCS1A02G236900					-0.468663
predicted protein	TraesCS1A02G237000					0.482545
AQK94158.1 CW-type Zinc Finger	TraesCS1A02G237200					0.416839
predicted protein	TraesCS1A02G237800		-0.408952			-0.326968
predicted protein	TraesCS1A02G239000		-0.628012			0.322604	-0.757364
cytochrome P450 94A2-like	TraesCS1A02G239400					6.73004		1.0563	2.96114
7-hydroxymethyl chlorophyll a reductase, chloroplastic	TraesCS1A02G241000		-0.650431	-0.307341			-0.505239
UDP-sulfoquinovose synthase, chloroplastic	TraesCS1A02G241900			-0.340949		-0.643145
serine/threonine-protein kinase-like protein At3g51990	TraesCS1A02G242100					0.379633
	TraesCS1A02G242600			-0.293358
AP2-like ethylene-responsive transcription factor At2g41710	TraesCS1A02G242800					-0.725756
probable folate-biopterin transporter 7	TraesCS1A02G243000					-0.41376
E3 ubiquitin-protein ligase RLIM	TraesCS1A02G243200					-0.48093
probable transmembrane GTPase FZO-like, chloroplastic	TraesCS1A02G243700		-0.38023				-0.322983
RNA polymerase II C-terminal domain phosphatase-like 4 isoform X1	TraesCS1A02G244200			0.632124	0.919414	1.64431	0.997231		0.742675
Methyltransferase-like protein 13	TraesCS1A02G245500									1.0912500000000001
	TraesCS1A02G246100					0.438604
putative leucine-rich repeat receptor-like serine/threonine-protein kinase At2g14440	TraesCS1A02G246500					0.714596
protein PALE CRESS, chloroplastic	TraesCS1A02G246800					-0.994581			-0.627569
dnaJ domain containing protein	TraesCS1A02G248900			0.791752	0.862223			0.864959
kinesin-like protein KIN-14J	TraesCS1A02G249100					-0.72954
probable serine/threonine-protein kinase PBL7	TraesCS1A02G249500					-0.512734	-0.440348	-0.775186
chitinase 2-like	TraesCS1A02G250000	3.2872	1.72359		1.86793	4.95341	5.04743	1.33299	2.7807		0
predicted protein	TraesCS1A02G250100		-0.545802	-0.492074		-0.833922	-0.437887	-0.782596
membrane protein PM19L	TraesCS1A02G250500						-0.6511
nodulation protein H-like	TraesCS1A02G250700		-0.798554	-0.528356		-0.779917	-0.651759	-0.742644
1-(5-phosphoribosyl)-5-[(5-phosphoribosylamino)methylideneamino] imidazole-4-carboxamide isomerase, chloroplastic	TraesCS1A02G251000		-0.360024
transcription termination factor MTERF4, chloroplastic	TraesCS1A02G252300			-0.458228		-0.8179	-0.577495
peptide methionine sulfoxide reductase B5-like	TraesCS1A02G252400		-0.27807
predicted protein	TraesCS1A02G254400		-0.499262
gibberellin receptor GID1	TraesCS1A02G255100					0.396423	0.360519
	TraesCS1A02G256100					-0.577339			-0.7117
	TraesCS1A02G256200					-0.478365
probable carboxylesterase 15	TraesCS1A02G257000		2.34325	1.72543			1.58292
predicted protein	TraesCS1A02G257300		0.488303	0.615504		0.80601	0.68791	0.92989	0.786019
protein NRT1/ PTR FAMILY 3.1-like	TraesCS1A02G257400					-1.11195	1.64237	2.2838
	TraesCS1A02G259100					0.554928
putative disease resistance RPP13-like protein 1	TraesCS1A02G259500					1.65964
beta-hexosaminidase 3-like	TraesCS1A02G259800		-0.368027			-0.606481			-0.684095
26S proteasome regulatory subunit RPN13	TraesCS1A02G260100					-0.33993
Protease Do-like 10, mitochondrial	TraesCS1A02G260200					-0.465714
thioredoxin-like fold domain-containing protein MRL7L homolog, chloroplastic	TraesCS1A02G260300			-0.387391		-1.06231
DNA topoisomerase 2	TraesCS1A02G260500		0.276142	-0.355434	-0.421842	-0.663703
	TraesCS1A02G260700					0.781874
guanosine nucleotide diphosphate dissociation inhibitor 2	TraesCS1A02G261000		0.33831			0.410974	0.43369
histone H3.2	TraesCS1A02G261900	0.290218	0.435139	-0.283225	-0.443688	-0.398185
putative transcription factor Hap3/NF-YB family	TraesCS1A02G262000			-0.365164		-0.520434
Glycine-rich protein 2	TraesCS1A02G262400		0.374278			-0.339077	0.455401
Glycine-rich protein 2	TraesCS1A02G262500		0.491983		-0.424617	-0.538847
GDSL esterase/lipase At1g71691-like	TraesCS1A02G262900		0.478029		-0.392525
predicted protein	TraesCS1A02G263000		-0.61313				-0.430713
GA C20oxidase2	TraesCS1A02G263600		-0.506645			2.10986	-0.958876	-0.86846	0.636525
Amino acid permease 3	TraesCS1A02G264500			0.581461
F-box protein SKP2A	TraesCS1A02G264900					1.05793			0.827664
dual specificity protein phosphatase PHS1	TraesCS1A02G265000					-0.459042
predicted protein	TraesCS1A02G265300						0.62493
predicted protein	TraesCS1A02G265500		1.62806			1.55874	3.52334	1.17533
predicted protein	TraesCS1A02G265600	1.45704	1.22287	0.47689	0.708476	3.74588	2.40343				-4.61726
predicted protein	TraesCS1A02G265700	0.503915	0.627426	0.650718	0.535395	0.770085	2.36801	2.01116	1.34982
predicted protein	TraesCS1A02G265800		0.514783	0.706345		-1.28837	3.11487	2.60447	1.139
predicted protein	TraesCS1A02G265900	1.14224	2.46314	1.94986	0.622043	2.84436	3.68491	1.83206	1.26895
predicted protein	TraesCS1A02G266700					-0.523282
	TraesCS1A02G266900					0.498381
Deoxycytidine kinase	TraesCS1A02G269000			-0.467431		-0.616566
transmembrane protein 18	TraesCS1A02G270500					0.601899
predicted protein	TraesCS1A02G270900		2.45246	2.21058	0.725587	3.22294	3.04737	0.941241
predicted protein	TraesCS1A02G271400								3.29341
predicted protein	TraesCS1A02G271700						1.99018	1.73516	1.14278
sm-like protein LSM3B	TraesCS1A02G273400					-0.341162
soluble inorganic pyrophosphatase	TraesCS1A02G273500		0.884152	1.01954			1.17836	0.877735	0.758122
U-box domain-containing protein 29-like	TraesCS1A02G274800					1.10939	1.08965
Serine/threonine-protein kinase Nek4	TraesCS1A02G275400		-0.347436					-0.887733	-0.681049
	TraesCS1A02G275700					-0.511809			-0.879655
protein TRANSPARENT TESTA 1-like	TraesCS1A02G276800			2.63417			2.36414
solute carrier family 35 member F2-like	TraesCS1A02G277000		-0.432028			-0.612503	-0.45865
solute carrier family 35 member F2	TraesCS1A02G277100						-0.791672
cytochrome P450 94C1	TraesCS1A02G277400		1.22734			1.50953	1.77829	1.15894	1.22933
	TraesCS1A02G277700					-0.402685
	TraesCS1A02G279200		0.82819
probable anion transporter 2, chloroplastic	TraesCS1A02G279300					0.705763
protein LOL1 isoform X1	TraesCS1A02G279500		-0.412011				-0.428236
O-fucosyltransferase 19	TraesCS1A02G279800			0.95734		1.12671	1.20807	1.00253	0.799553
predicted protein	TraesCS1A02G280300					-0.513859
universal stress protein PHOS32	TraesCS1A02G280700		1.19446	1.13859		-0.562803	1.75682	1.7977	-0.627401
rop guanine nucleotide exchange factor 7	TraesCS1A02G280900					-0.505006
BEL1-like homeodomain protein 9	TraesCS1A02G281100		0.523103
transcription factor ILR3	TraesCS1A02G281300			0.381909		0.714334
PRA1 family protein A1	TraesCS1A02G281600		0.307952	0.355855			0.346638
Aldo-keto reductase family 4 member C9	TraesCS1A02G282200		-0.950493	-0.548713			-0.717505
protein SODIUM POTASSIUM ROOT DEFECTIVE 2-like	TraesCS1A02G283600					-0.587487
predicted protein	TraesCS1A02G283900		-0.43248	-0.482328				-1.14615	-0.862104
kinesin-like protein KIN-10C isoform X1	TraesCS1A02G284300		0.301418			-0.645156
fasciclin-like arabinogalactan protein 4	TraesCS1A02G284500						1.29521
60S ribosomal protein L36-3	TraesCS1A02G284800		0.320618			-0.422097
chitinase 2	TraesCS1A02G284900	0.440599	0.669853	0.691489	0.421874	1.10879	1.35584	1.06006	0.935584		-1.27704
	TraesCS1A02G287000		0.546066		-0.489625		1.0119
probable DNA helicase MCM8 isoform X1	TraesCS1A02G288700					-0.655071
	TraesCS1A02G289800					2.57373
	TraesCS1A02G290100					4.82909			1.37444
	TraesCS1A02G290200					5.90802			1.87458
putative transcription factor Hap3/NF-YB family	TraesCS1A02G291500	0.293182	0.339727			-0.471389
putative transcription factor Hap3/NF-YB family	TraesCS1A02G291600			-0.407862	-0.386751	-0.46961
putative transcription factor Hap3/NF-YB family	TraesCS1A02G291700					-1.0042		0.65055
	TraesCS1A02G292300					0.404648
	TraesCS1A02G293400						-0.525255
UTP--glucose-1-phosphate uridylyltransferase 3, chloroplastic	TraesCS1A02G295200		-0.371069	-0.258658		-0.690571	-0.360105
ammonium transporter 2 member 1	TraesCS1A02G295300	1.26917	1.77899	0.762701		2.96634	1.52762	1.07965	1.20909		-1.34085
putative transcription factor Hap3/NF-YB family	TraesCS1A02G295400	0.278167		-0.345087		-0.516603
RING-H2 finger protein ATL66	TraesCS1A02G295900					1.64997			1.32349
predicted protein	TraesCS1A02G298000					0.499782
protein RETICULATA-RELATED 5, chloroplastic-like	TraesCS1A02G298100		-0.527161	-0.569243
protein MAINTENANCE OF PSII UNDER HIGH LIGHT 1	TraesCS1A02G298800		-0.565293				-0.402667
protein NUCLEAR FUSION DEFECTIVE 4	TraesCS1A02G299200					1.1186
WEB family protein At2g38370	TraesCS1A02G299400			-0.473627		-0.710401
DNA replication licensing factor MCM3 homolog 2	TraesCS1A02G299500			-0.293264		-0.802089
U-box domain-containing protein 16	TraesCS1A02G300000						0.526582
splicing factor, proline- and glutamine-rich	TraesCS1A02G300800			0.341699		0.489911
serine/threonine-protein kinase STN8, chloroplastic	TraesCS1A02G301400		-0.297623			-0.493766
serotonin N-acetyltransferase 1, chloroplastic	TraesCS1A02G302500		-0.540308	-0.3441		-0.620412		-0.565409	-0.666988
putative LRR receptor-like serine/threonine-protein kinase	TraesCS1A02G302600					0.720613
cytochrome P450 714D1	TraesCS1A02G303100						3.21603	3.10724	2.2625
patatin-like protein 1	TraesCS1A02G303400		0.766544
xyloglucan galactosyltransferase KATAMARI1 homolog	TraesCS1A02G304900		0.594731	0.502309		0.561498	1.40484	1.22167	1.04502
type I inositol polyphosphate 5-phosphatase 10-like	TraesCS1A02G305800					0.54783	-0.415529
60S ribosomal protein L30	TraesCS1A02G307400					-0.531871
predicted protein	TraesCS1A02G309800				-0.430551	-0.910052
predicted protein	TraesCS1A02G310400					-0.618998
cytochrome P450 98A1	TraesCS1A02G310500					0.57875
probable sugar phosphate/phosphate translocator At2g25520	TraesCS1A02G311000		0.56571	0.42459		0.474895	0.73967
	TraesCS1A02G312500					0.627192		-0.697898
putative glucan endo-1,3-beta-glucosidase GVI	TraesCS1A02G312700			0.591847			0.713917
structural maintenance of chromosomes protein 4	TraesCS1A02G314100			-0.494586	-0.414454	-0.71167
Putative E3 ubiquitin-protein ligase RING1a	TraesCS1A02G315400					0.961077
Ribosomal protein L11 methyltransferase	TraesCS1A02G315500						-1.08517
DNA mismatch repair protein MSH5 isoform X1	TraesCS1A02G315900		-0.383134
peroxidase 1-like	TraesCS1A02G317900		-0.35153					-0.988763
22.3 kDa class VI heat shock protein	TraesCS1A02G319600			0.862686
	TraesCS1A02G321000					-0.409644	0.448882
GDSL esterase/lipase At5g45910-like	TraesCS1A02G321100	0.296896	0.402168	0.471556		0.317282	0.48963
cyclic nucleotide-gated ion channel 4	TraesCS1A02G321700		0.65268	1.07143			0.804011
	TraesCS1A02G322000								1.81941
	TraesCS1A02G323000			1.32062			1.2095	1.70135	1.17821
	TraesCS1A02G323600		-1.10608	-0.571149			-0.682136
	TraesCS1A02G324000		0.755651	1.29284	0.816395			2.32601	1.25771
jacalin-related lectin 3	TraesCS1A02G325400		0.3207	0.364559			0.511935	0.553462
jacalin-related lectin 3-like	TraesCS1A02G325500	-0.574248		1.15707		0.553715	-0.757383
photosystem II reaction center W protein, chloroplastic-like	TraesCS1A02G326100		-0.766999	-0.710547			-0.634193	-1.01087	-0.770803
putative rRNA methylase YtqB	TraesCS1A02G326200			-0.476212
multisubstrate pseudouridine synthase 7	TraesCS1A02G327000			-0.582118	-0.740706	-0.491989
	TraesCS1A02G328100					2.21784
	TraesCS1A02G328700			-0.461023		-0.612326
protein BREAST CANCER SUSCEPTIBILITY 1 homolog	TraesCS1A02G329600			-0.394831		-0.577726
serine/threonine-protein kinase tricorner	TraesCS1A02G330500			0.302142		0.451759	0.325442
carnosine N-methyltransferase-like	TraesCS1A02G330700					0.615538
inositol-tetrakisphosphate 1-kinase 4	TraesCS1A02G330900		0.959201	1.10958		1.03168	1.14314	0.966249
Serine carboxypeptidase-like 51	TraesCS1A02G331100		-0.740408			-1.15937			-1.43429
probable xyloglucan glycosyltransferase 7	TraesCS1A02G331800						0.564868
	TraesCS1A02G332200		-0.57807				-0.497818
PLASMODESMATA CALLOSE-BINDING PROTEIN 3-like	TraesCS1A02G332500		0.533904		-0.394336	-0.448615	0.560059
50S ribosomal protein L33	TraesCS1A02G333400					-0.516032
CBL-interacting protein kinase 19	TraesCS1A02G333800						-0.545253
tubby-like F-box protein 9	TraesCS1A02G333900					0.742226
Cytochrome P450 71A1	TraesCS1A02G334800	-0.762796	-1.6754			-1.78697		1.02038
Auxin response factor 14	TraesCS1A02G334900			-0.288066
	TraesCS1A02G336100										-1.79765
ras-related protein Rab7	TraesCS1A02G337800					0.478006
predicted protein	TraesCS1A02G337900							3.47793	1.2571
probable alpha,alpha-trehalose-phosphate synthase [UDP-forming] 7	TraesCS1A02G338200					0.52821	0.392212
GDSL esterase/lipase At5g45670	TraesCS1A02G339400		0.712863	0.82975			0.616803		-0.979197
Serine/threonine-protein kinase HT1	TraesCS1A02G339600					0.595415
probable transcriptional regulatory protein At2g25830	TraesCS1A02G340200			-0.318662
delta DNA polymerase	TraesCS1A02G340500		0.85652
GATA transcription factor 12	TraesCS1A02G340900		0.920529		-0.567431		0.724993
BAHD acyltransferase DCR	TraesCS1A02G341300	0.304453	0.369817				0.349346		-0.649133
ABC transporter A family member 7	TraesCS1A02G343000						2.67741	2.37992	1.91595		-2.14557
imp biosynthesis protein (chloroplast)	TraesCS1A02G343600					3.80681
	TraesCS1A02G343700		0.341301	0.388354		1.06013
ATP-dependent 6-phosphofructokinase 6	TraesCS1A02G344000		0.282455
photosystem I assembly factor PSA3, chloroplastic	TraesCS1A02G346600					-0.570748			-0.659898
anthocyanidin 5,3-O-glucosyltransferase	TraesCS1A02G347100					0.916121
probable DNA replication complex GINS protein PSF3	TraesCS1A02G347900					-0.908581
enoyl-CoA delta isomerase 2, peroxisomal-like	TraesCS1A02G349200		0.382905	0.375883		0.424676	0.385364
Heat stress transcription factor A-4d	TraesCS1A02G350400							2.5119	2.79787
	TraesCS1A02G351000					-1.33125	1.04693	0.99553
rapid alkalinization factor	TraesCS1A02G351300						0.675978
	TraesCS1A02G354500		-0.792386				-0.60503
predicted protein	TraesCS1A02G355400					-0.868178
probable choline kinase 2	TraesCS1A02G356900			0.460399		1.624
predicted protein	TraesCS1A02G357400		-0.316642	-0.364175		-0.779201		-0.630472	-0.925266
ras-related protein Rab7	TraesCS1A02G358000					0.51085
probable WRKY transcription factor 50	TraesCS1A02G358100				2.24229	5.23854			2.08701
putative cyclin-dependent kinase F-2	TraesCS1A02G359100						1.94575	1.25329
putative transcription factor Hap3/NF-YB family	TraesCS1A02G359900			-0.516959	-0.380362	-0.454135
histone H3.2	TraesCS1A02G360000					-0.631743
probable ADP,ATP carrier protein At5g56450	TraesCS1A02G360400					0.858231
endoglucanase 3	TraesCS1A02G360700		0.479888
AQK91827.1 DUF1230 family protein	TraesCS1A02G361000					1.54452
glycosyltransferase family protein 64 protein C5	TraesCS1A02G361100					0.725938	0.351735		0.784374
histone H2B.2-like	TraesCS1A02G361600	0.308316	0.427639	-0.368131	-0.530371	-0.431079
histone H3.2	TraesCS1A02G361700		0.45961		-0.417979
histone H3.2	TraesCS1A02G361900	0.390842	0.48162	-0.289889	-0.428184
lysine decarboxylase-like protein	TraesCS1A02G362500					-0.603713			-0.74641
probable homogentisate phytyltransferase 2, chloroplastic	TraesCS1A02G362700		-0.600837	-0.262417		-0.712554	-0.430491	-0.646014	-0.547436
predicted protein	TraesCS1A02G362800		0.75702		-0.563708		1.01587		-0.68755
putative transcription factor Hap3/NF-YB family	TraesCS1A02G363000			-0.3694	-0.408854	-0.393993
	TraesCS1A02G364000	-2.08544	1.30675		-2.76362		1.00973	1.96202
	TraesCS1A02G364700			0.963492
probable polygalacturonase At1g80170	TraesCS1A02G364800		0.584713	0.613732		1.08408	1.03973
probable polygalacturonase At1g80170	TraesCS1A02G365200			-1.89697		-1.82114
probable polygalacturonase At1g80170	TraesCS1A02G365300			-0.775885
probable methyltransferase At1g27930	TraesCS1A02G365400						0.978255
phosphatidylinositol/phosphatidylcholine transfer protein SFH8-like isoform X2	TraesCS1A02G366700					0.514711	-0.337791
mitogen-activated protein kinase kinase kinase NPK1-like	TraesCS1A02G367000							3.33187	3.61446
Transcription factor GTE1	TraesCS1A02G367300					0.35335
hypothetical protein TRIUR3_30692	TraesCS1A02G367500		-0.337237			-0.400837
histone H2B.2-like	TraesCS1A02G367900			-0.325124		-0.551941
histone H2B.2-like	TraesCS1A02G368000			-0.315247	-0.38907	-0.561623
ABC transporter B family member 11	TraesCS1A02G368500						-0.911787
(R)-specific enoyl-CoA hydratase	TraesCS1A02G370000					-2.05068
probable protein phosphatase 2C 71	TraesCS1A02G371600						-0.41945
threonine synthase, chloroplastic	TraesCS1A02G371900	0.332739	0.466068				0.382069
AP2/ERF and B3 domain-containing protein Os05g0549800-like	TraesCS1A02G372200							1.99481	1.67196
AP2/ERF and B3 domain-containing protein Os05g0549800-like	TraesCS1A02G372300		2.70052	1.75406		3.41356	1.86594	1.15247	0.931335
	TraesCS1A02G372700							3.63436	2.31639
E3 ubiquitin-protein ligase Arkadia	TraesCS1A02G373200					0.863149			1.06632
putative disease resistance protein RGA1	TraesCS1A02G373700					1.00115	0.49429
non-specific lipid-transfer protein 2	TraesCS1A02G374200					0.407387
non-specific lipid-transfer protein 2	TraesCS1A02G374300		1.0089				1.36133
LEAF RUST 10 DISEASE-RESISTANCE LOCUS RECEPTOR-LIKE PROTEIN KINASE-like 1.2	TraesCS1A02G374700							3.01442	2.37112
zinc finger protein BRUTUS	TraesCS1A02G374800						0.635849
general transcription factor 3C polypeptide 5-like	TraesCS1A02G377700			-0.519021
	TraesCS1A02G379500			-0.465175
Oligopeptide transporter 7	TraesCS1A02G379600			1.04672
Histone chaperone ASF1B	TraesCS1A02G380700					-0.623381
protein DETOXIFICATION 14	TraesCS1A02G380900							1.02082
CDP-diacylglycerol--serine O-phosphatidyltransferase 2	TraesCS1A02G381500			0.50366		0.675154
asparagine synthetase [glutamine-hydrolyzing] 2	TraesCS1A02G382800			-0.318327		-0.548625
serine/threonine protein phosphatase 2A 57 kDa regulatory subunit B' kappa isoform	TraesCS1A02G382900					-0.364579
60S ribosomal protein L35a-1	TraesCS1A02G383500					-0.451018
CASP-like protein 1U2	TraesCS1A02G383800					4.74678	2.92865		1.70655
predicted protein	TraesCS1A02G384000					0.504603
DNA replication complex GINS protein PSF2	TraesCS1A02G384200					-0.467274
probable 1-deoxy-D-xylulose-5-phosphate synthase 2, chloroplastic	TraesCS1A02G384300							3.01771	3.6458
NADH-plastoquinone oxidoreductase subunit K (chloroplast)	TraesCS1A02G384500					1.00864
cell wall-associated hydrolase	TraesCS1A02G384800	-0.614786	-0.964399			3.13946	-0.902662		2.38823
cytochrome b561 and DOMON domain-containing protein At3g61750-like	TraesCS1A02G385600		-0.503193	-0.367686		-0.453215	-0.444141	-1.18904	-1.08722
	TraesCS1A02G385900						-0.403087
60S ribosomal protein L37a-1 isoform X1	TraesCS1A02G386300					-0.495032
probable sodium/metabolite cotransporter BASS1, chloroplastic	TraesCS1A02G386400			-0.428278		-0.50991
predicted protein	TraesCS1A02G386500							2.14712	2.3101
	TraesCS1A02G386700					-1.90208	1.26598		-2.20974
ribosomal L1 domain-containing protein 1-like	TraesCS1A02G389100		0.512856
ninja-family protein 8	TraesCS1A02G389500					0.450162
glutamate receptor 3.4 isoform X1	TraesCS1A02G390300		-0.394577			-0.584655		-0.687183	-0.809604
cell number regulator 2	TraesCS1A02G390500	0.945638	1.47504	1.26395	0.708459	3.12322	1.35256				-1.39232
pirin-like protein	TraesCS1A02G391900		1.37051	1.80601		0.76837	0.907972		-0.802795
photosystem I reaction center subunit VI, chloroplastic	TraesCS1A02G392000		-0.594682	-0.408437			-0.502588
	TraesCS1A02G393900		-0.588422			0.488523	-0.740213
3-deoxy-manno-octulosonate cytidylyltransferase	TraesCS1A02G394500					-0.380109
nucleotide pyrophosphatase/phosphodiesterase-like	TraesCS1A02G394600			0.958738
cytochrome P450 71D7-like	TraesCS1A02G394900							5.02994	4.80662
protein DMP6	TraesCS1A02G395800								-1.68337
xyloglucan endotransglycosylase/hydrolase protein 8	TraesCS1A02G396200		-0.399188				-0.533113		-0.746411
Auxin response factor 15	TraesCS1A02G396400						0.381744
fasciclin-like arabinogalactan protein 11	TraesCS1A02G396700		0.278073			-0.632196	0.423013		-0.747802
fasciclin-like arabinogalactan protein 13	TraesCS1A02G396800					-0.609824			-0.579088
monothiol glutaredoxin-S9-like	TraesCS1A02G396900						0.54797	0.719489
60S ribosomal protein L18a-like protein	TraesCS1A02G399600					0.758497	0.740068
60S ribosomal protein L18a	TraesCS1A02G399800		0.4285			-0.439237	0.317937
cytochrome b561 domain-containing protein At2g30890-like	TraesCS1A02G399900					-0.684864
probable WRKY transcription factor 28	TraesCS1A02G401800							2.25299	1.62503
Ribosome maturation factor RimM	TraesCS1A02G402100			-0.398541		-1.0802			-0.771465
GDP-mannose 3,5-epimerase 1	TraesCS1A02G402500						0.958159	0.997133	1.11408
chlorophyll a-b binding protein of LHCII type 1-like	TraesCS1A02G403300		-0.562725	-0.513432			-0.739799
Chlorophyll a-b binding protein, chloroplastic	TraesCS1A02G403800	-0.56612	-0.944456			1.33398	-0.926443
predicted protein	TraesCS1A02G403900		0.37043
ABC transporter C family member 2	TraesCS1A02G404300			-0.659904		0.4319			0.58288
putative rRNA methyltransferase	TraesCS1A02G404700		0.423443		-0.469969
sugar transporter ERD6-like 4	TraesCS1A02G405600								1.23548
sugar transporter ERD6-like 4	TraesCS1A02G405800			0.499786	0.680959	0.719312	0.438933		0.879625
iron-sulfur cluster assembly protein 1-like	TraesCS1A02G406300							1.60597	1.8584
50S ribosomal protein L12, chloroplastic-like	TraesCS1A02G406500		-0.322736	-0.374093		-0.870713		-0.663394	-0.915972
prolycopene isomerase 1, chloroplastic	TraesCS1A02G407600		-0.73835				-0.712377
iron-sulfur cluster assembly protein 1-like	TraesCS1A02G409000							-0.972374
	TraesCS1A02G409700					-0.695964
protein ROOT PRIMORDIUM DEFECTIVE 1	TraesCS1A02G410300					-1.05479
nuclear transcription factor Y subunit B-4-like	TraesCS1A02G411700						0.499966
3-ketoacyl-CoA synthase 11	TraesCS1A02G413400					1.60282		1.39187	2.37872
pentatricopeptide repeat-containing protein At1g15510, chloroplastic	TraesCS1A02G413600					-0.712842
fatty acid amide hydrolase	TraesCS1A02G413700		-0.429308			0.370778	-0.423543	-0.764021
transcription elongation factor 1 homolog	TraesCS1A02G416600			0.308334		0.57059
cinnamoyl-CoA reductase-like SNL6	TraesCS1A02G417800					1.55431		1.06441
	TraesCS1A02G418800		-1.41765		1.10017	2.61126	-0.972088		1.25658
auxilin-like protein 1	TraesCS1A02G419500			-0.301932		-0.360267
predicted GPI-anchored protein 58	TraesCS1A02G420100			1.10605		1.11668
DnaJ homolog subfamily C member 2	TraesCS1A02G420500		0.284899
probable solanesyl-diphosphate synthase 3, chloroplastic	TraesCS1A02G420900		-0.605458			-0.617823
Sorting nexin-16	TraesCS1A02G422400					0.472945
cysteine-rich receptor-like protein kinase 6	TraesCS1A02G422700			1.9504	1.39785		2.41777	0.875488	1.50375
cysteine-rich receptor-like protein kinase 6	TraesCS1A02G422800							0.734541	1.23681
putative cell division cycle ATPase	TraesCS1A02G423100			0.33126	0.411062	-0.655859
Late embryogenesis abundant protein Lea14-A	TraesCS1A02G423800		1.04527	1.17231	0.487948	0.823783	2.42167	1.48779	0.608282
berberine bridge enzyme-like 18	TraesCS1A02G424100		1.82736	1.12822		2.22666	1.99539	2.22965	1.17475
calcium-dependent protein kinase 1	TraesCS1A02G424200					0.655092	0.651953
	TraesCS1A02G425200			0.32459					-0.694982
	TraesCS1A02G425700		0.367934
putative polyol transporter 1	TraesCS1A02G426300		0.369846	0.884513		-0.504038			-0.642577
pentatricopeptide repeat-containing protein At4g01030, mitochondrial	TraesCS1A02G426900					-0.525357
CTP synthase	TraesCS1A02G427100			-0.333395
protein PLASTID TRANSCRIPTIONALLY ACTIVE 14	TraesCS1A02G427200					-1.23484			-0.727582
Receptor-like protein 12	TraesCS1A02G427300										-1.95702
tryptophan synthase alpha chain	TraesCS1A02G428400					0.793922	0.503009	0.997641	1.58504
putative mitochondrial chaperone BCS1-B	TraesCS1A02G429800			3.61166				2.9015	2.78481
putative mitochondrial chaperone BCS1-B	TraesCS1A02G430000							3.55076	2.49126
putative mitochondrial chaperone BCS1-B	TraesCS1A02G430200		2.25616	1.59221			2.015	1.16556
pathogen-related protein	TraesCS1A02G431400					1.56714	1.37118	0.9627	1.55108		-1.36553
RNA polymerase sigma factor sigC	TraesCS1A02G431600		-0.44266	-0.341157		-0.86661	-0.511265
L-type lectin-domain containing receptor kinase IX.1	TraesCS1A02G432000								2.06486
RGG repeats nuclear RNA binding protein A	TraesCS1A02G433000		0.324211		-0.396876	-0.566786
calmodulin-like protein 3	TraesCS1A02G435100	2.06041	2.47071	1.01936	0.681919	3.64015	3.52353	1.68183	1.62129
predicted protein	TraesCS1A02G439700		-0.919073	-0.440252		-0.999355
	TraesCS1A02G439800		-0.831553
probable protein phosphatase 2C 53	TraesCS1A02G441200					1.21586
hypothetical protein TRIUR3_26640	TraesCS1A02G441500		-1.44124
DEAD-box ATP-dependent RNA helicase 15 isoform X1	TraesCS1A02G443400		0.300191			-0.35033
UDP-glucose 4-epimerase 1	TraesCS1A02G443900	-0.610178		0.911371		0.830975		0.62051
Zinc finger CCCH domain-containing protein 33	TraesCS1A02G445600		0.382072
	TraesCS1A02G000800								2.37581
	TraesCS1A02G001100	-0.557053	-0.487701
	TraesCS1A02G001000	-1.44737	-1.30605
	TraesCS1A02G001400					2.45073
predicted protein	TraesCS1A02G001900						0.353822
E3 ubiquitin-protein ligase SIS3	TraesCS1A02G002000					0.442156
Cytochrome P450 72A14	TraesCS1A02G002400			1.61992			1.73381
Phospholipid-transporting ATPase 10	TraesCS1A02G002500					0.360448	0.542639	0.910911	0.938251
Paired amphipathic helix protein Sin3-like 3	TraesCS1A02G002700		0.296848				0.362867
protein MEI2-like 3 isoform X1	TraesCS1A02G005800					-0.401481
protein EMBRYO SAC DEVELOPMENT ARREST 3, chloroplastic	TraesCS1A02G015100		-0.965444				-0.577527
probable glutathione S-transferase GSTU6	TraesCS1A02G016800							3.34598	2.63288
predicted protein	TraesCS1A02G016900					-0.433323
receptor-like kinase	TraesCS1A02G017900	2.29246		0.780532	2.142	5.50546	1.27844		2.54836		-1.37018
mechanosensitive ion channel protein 6	TraesCS1A02G021200						1.01161
Bowman-Birk type trypsin inhibitor	TraesCS1A02G021400	0	0	1.71632	2.0181	0	3.67653	2.83917	3.78866
Disease resistance protein RPM1	TraesCS1A02G021700			-0.407978
Bowman-Birk type trypsin inhibitor-like	TraesCS1A02G022000	0.827814	2.44437	1.27551		1.41579	3.19723	0.95182
	TraesCS1A02G023700			0.622287
probable LRR receptor-like serine/threonine-protein kinase At3g47570	TraesCS1A02G024400		0.707941	0.528871		0.77094
predicted protein	TraesCS1A02G025200					0.606973
Disease resistance protein RPM1	TraesCS1A02G025500							1.15862	2.01339
Disease resistance protein RPM1	TraesCS1A02G025600		0.621475	0.685524		1.30125	1.52077
RGH1	TraesCS1A02G026400						0.450513
pumilio homolog 1	TraesCS1A02G029200		0.411357		-0.474026	-0.599549	0.554279
probable E3 ubiquitin-protein ligase RHC2A	TraesCS1A02G029800					0.871924	0.592164
inactive anthranilate O-methyltransferase 1-like	TraesCS1A02G030400						-1.35333
putative L-type lectin-domain containing receptor kinase S.7	TraesCS1A02G030900					0.382855
E3 ubiquitin-protein ligase XB3	TraesCS1A02G034300		0.372409				0.440888
nuclear pore complex protein NUP43	TraesCS1A02G035000		0.478535				0.489152
cysteine-rich repeat secretory protein 55-like	TraesCS1A02G035600	0.604337	1.15172	1.03743	0.484938	0.372628	1.42969	1.79582	1.35913
putative disease resistance RPP13-like protein 3	TraesCS1A02G035900		0.712448			0.389722	0.90429	0.59022
thaumatin-like protein 1b	TraesCS1A02G037300							-1.41586
cation/H(+) antiporter 20	TraesCS1A02G037400		0.573333			1.18037
phenylalanine ammonia-lyase-like	TraesCS1A02G037700							2.30073	2.17985
B3 domain-containing protein Os03g0619600 isoform X2	TraesCS1A02G039100					-0.642453
3-ketoacyl-CoA synthase 12	TraesCS1A02G039800		1.53493	1.35091			1.88874	1.76713
Glucose-6-phosphate isomerase, cytosolic	TraesCS1A02G040600		-0.395711	-0.374265			-0.308285
putative disease resistance RPP13-like protein 3	TraesCS1A02G041100						1.34631	0.845946
Subtilisin-chymotrypsin inhibitor-2A	TraesCS1A02G041300			-0.55312
Subtilisin-chymotrypsin inhibitor-2A	TraesCS1A02G041400		-0.559031	-1.20875	-0.566121			-1.03628
DnaJ subfamily B member 12	TraesCS1A02G042500			-0.433013		-0.769608
protein-tyrosine-phosphatase MKP1 isoform X1	TraesCS1A02G045300					0.54704	0.448195
protein trichome birefringence-like 10	TraesCS1A02G046400					2.58477	-1.13727
calcium-transporting ATPase 4, endoplasmic reticulum-type	TraesCS1A02G047000		0.361024	0.349356		0.631179	0.561536
non-specific lipid-transfer protein-like protein At2g13820	TraesCS1A02G048700					0.609936	0.625335
nuclear pore complex protein NUP107	TraesCS1A02G049300		0.316163			-0.429362
ABC transporter G family member 16	TraesCS1A02G049600		0.835832	0.61609		0.417491	1.02836
putative WUSCHEL-related homeobox 2	TraesCS1A02G052000		0.711744
GDSL esterase/lipase LIP-4-like	TraesCS1A02G052300		0.473451			-0.746358	0.489688
Transcription factor IIIA	TraesCS1A02G054900					0.490868
	TraesCS1A02G056400			0.442277		-2.84711			-1.34582
50S ribosomal protein L10, chloroplastic	TraesCS1A02G058300		0.783497				0.850363
target of EAT1-B1	TraesCS1A02G058400			0.355434
predicted protein	TraesCS1A02G058900		-0.888466	-0.333363		-0.748711	-0.472775
	TraesCS1A02G063300					0.588996
DNL-type zinc finger protein	TraesCS1A02G063500					-0.504695
Sugar transport protein 5	TraesCS1A02G064900							1.1989
	TraesCS1A02G065500					1.60436			1.17372
isovaleryl-CoA dehydrogenase, mitochondrial	TraesCS1A02G066800					0.635472
	TraesCS1A02G068000		0.544213
	TraesCS1A02G068400					1.74291
ADP-ribosylation factor-related protein 1	TraesCS1A02G069400					0.349682
zinc finger CCCH domain-containing protein 33	TraesCS1A02G069600		0.772491	0.808178		1.27373	1.11052
predicted protein	TraesCS1A02G069900		-0.633519	-0.359095		-0.804029
WRKY transcription factor	TraesCS1A02G070400	1.13034	1.07779	0.982772	1.00804	2.91184	2.74085	1.15568	1.43422		-3.52685
putative serine/threonine-protein kinase-like protein CCR3	TraesCS1A02G070600						0.84153	1.27608
7-deoxyloganetin glucosyltransferase-like	TraesCS1A02G071400			0.516992		1.78216	0.614513		1.15021
	TraesCS1A02G071600					1.08723
prolycopene isomerase, chloroplastic	TraesCS1A02G071700					0.392611
acetylornithine aminotransferase, mitochondrial	TraesCS1A02G072200					0.385221	0.400146	0.883171	0.980682		-1.8932
cysteine-rich receptor-like protein kinase 2	TraesCS1A02G073300			0.764294		1.19855	0.954768	0.780685
long chain acyl-CoA synthetase 1	TraesCS1A02G075000	0.284036		-0.33686			0.32459
triose phosphate/phosphate translocator TPT, chloroplastic	TraesCS1A02G075700					-0.473036
Geraniol 8-hydroxylase	TraesCS1A02G076700								-1.41111
shaggy-related protein kinase alpha	TraesCS1A02G077200					0.377903
predicted protein	TraesCS1A02G078700					-0.650063	-0.476765
peroxidase 5-like	TraesCS1A02G079400	-0.586261	-0.70155
Peroxidase 5	TraesCS1A02G079500								0
putative transcription factor Hap3/NF-YB family	TraesCS1A02G079900			-0.564335		-0.651347
Germin-like protein 5-1	TraesCS1A02G080000					-0.638636
CBL-interacting protein kinase 17	TraesCS1A02G080600					0.426722
CBL-interacting protein kinase 17	TraesCS1A02G080700			0.327497		0.797704
1,4-dihydroxy-2-naphthoyl-CoA thioesterase 1	TraesCS1A02G082200		0.82426	0.923033	0.545604	1.98273	1.08903	0.869825	0.726622	-1.0134000000000001	-1.55246
	TraesCS1A02G082300						0.630768
hydrophobic protein LTI6B	TraesCS1A02G082500	0.401174	0.359691		0.479761	1.76749	1.41621		0.859102
replication protein A 70 kDa DNA-binding subunit C-like	TraesCS1A02G085000					-0.575788
	TraesCS1A02G085300		-0.501244
	TraesCS1A02G085400					0.905673
serine carboxypeptidase 2	TraesCS1A02G086100			0.54697	0.599369	1.44512		0.681794	0.836364
BAF16529.1 Os05g0143300	TraesCS1A02G086200		-0.498275
LEC14B homolog isoform X2	TraesCS1A02G086800		0.349249			0.817434
putative alpha-mannosidase	TraesCS1A02G087500		-0.967884	-0.753084		-0.608772	-0.782242	-1.07426
probable E3 ubiquitin-protein ligase XBOS34	TraesCS1A02G088100					0.366681
tryptamine hydroxycinnamoyltransferase 2	TraesCS1A02G088300					0		3.13029	3.35694
1-aminocyclopropane-1-carboxylate oxidase	TraesCS1A02G089500	0.673094	0.783086	0.364161		2.78499	1.63668		0.995832		-1.8984
pyridoxal phosphate homeostasis protein	TraesCS1A02G090600					0.585528
transport inhibitor response 1-like protein Os05g0150500	TraesCS1A02G091300		0.36767	0.431323			0.472024
REF/SRPP-like protein OsI_017815	TraesCS1A02G093800		0.523882	0.629877		0.59304	0.508168	0.729214
translocase of chloroplast 159, chloroplastic	TraesCS1A02G093900					-0.522201
phenylalanine ammonia-lyase-like	TraesCS1A02G094900						3.38017	1.16561	1.14798
leucine aminopeptidase 2, chloroplastic	TraesCS1A02G095800			1.44876		4.66861	2.13441	0.924705	2.46472		-1.97756
Glyoxysomal fatty acid beta-oxidation multifunctional protein MFP-a	TraesCS1A02G096200	-0.471827
probable ethylene response sensor 2	TraesCS1A02G096600		0.656905	0.565575		0.867496
protein disulfide isomerase-like 2-1	TraesCS1A02G097700						0.364883
probable mixed-linked glucan synthase 8 isoform X1	TraesCS1A02G099100		1.86426					1.58004	1.52505
dihydrolipoyl dehydrogenase 1, chloroplastic	TraesCS1A02G099500					-0.628623
protease Do-like 2, chloroplastic	TraesCS1A02G100600					-0.923136			-0.831894
	TraesCS1A02G100800						-0.957558
NBS-LRR disease resistance protein homologue	TraesCS1A02G101200		-0.66636				-0.659751	-1.25037	-0.781566
Na+/H+ antiporter	TraesCS1A02G102300					0.35476
receptor-like protein kinase HAIKU2	TraesCS1A02G103900		1.40138	1.37072		2.22706	1.18098
peroxidase A2-like	TraesCS1A02G104300	2.11473	1.61579	1.06638	1.58139	5.16014	4.1845		2.25865
ubiquitin-40S ribosomal protein S27a	TraesCS1A02G105400	0.319265	0.665589		-0.424915	-0.442899	0.506964
fasciclin-like arabinogalactan protein 11	TraesCS1A02G107500		-1.36231				-1.45833	-2.23998			-1.12271
peroxidase 5	TraesCS1A02G108400		2.56933	1.62739		2.86657	1.63098	0.880076
	TraesCS1A02G109300			-0.381728	-0.441204	-0.619268
putative calcium-binding protein CML22	TraesCS1A02G109600					1.06727
	TraesCS1A02G110100						-1.8111
Acyl-coenzyme A oxidase 4, peroxisomal	TraesCS1A02G110300					0.619371
anthocyanidin 5,3-O-glucosyltransferase-like	TraesCS1A02G110800					1.1159
zinc transporter 6	TraesCS1A02G111000					0.641278
	TraesCS1A02G111800		0.696254				0.706746
5-amino-6-(5-phospho-D-ribitylamino)uracil phosphatase, chloroplastic	TraesCS1A02G111900		-0.368172	-0.292467
UDP-xylose transporter 3	TraesCS1A02G112100			0.33206
protein NETWORKED 4A	TraesCS1A02G112200		0.439141	0.612295
thioredoxin H4-2	TraesCS1A02G112400					0.668207
	TraesCS1A02G114400		1.16862				1.3932
probable cellulose synthase A catalytic subunit 1 [UDP-forming]	TraesCS1A02G116200					-0.371776
	TraesCS1A02G116900		-0.605583				0.439984
	TraesCS1A02G117400						0.407479
Boron transporter 4	TraesCS1A02G117500					0.536406			0.711229
	TraesCS1A02G118200		-0.856334				-0.576808	-0.906181
serine/threonine protein phosphatase 2A 57 kDa regulatory subunit B' kappa isoform	TraesCS1A02G118300					-0.500885
Auxin-responsive protein IAA15	TraesCS1A02G118400					0.641473
acyl transferase 7	TraesCS1A02G119100						0.832633
	TraesCS1A02G119500			0.634122		1.34865	0.450588	0.697914	0.74598
	TraesCS1A02G119700					-0.764729
	TraesCS1A02G119800						-0.86043
	TraesCS1A02G120800					-0.483274
putative WRKY transcription factor 50	TraesCS1A02G121500				1.86101	3.92634	2.7657	0.882013	1.77206
	TraesCS1A02G121800					0.714393	-0.754222
NADP-dependent malic enzyme, chloroplastic	TraesCS1A02G122500	1.41656	0.926751	0.473939	0.967157	2.81493	2.34565		1.28454		-1.55772
hexokinase-7	TraesCS1A02G122800					3.05868	2.1019		1.50104
cationic peroxidase SPC4-like	TraesCS1A02G124200		0.554551	0.559071		0.747542	0.902529
thioredoxin-like 2, chloroplastic	TraesCS1A02G124400		-0.435055	-0.453444		-0.361705	-0.42322
60S ribosomal protein L11	TraesCS1A02G125100					-0.467518
	TraesCS1A02G125400							1.51407	1.60592
zinc transporter 7	TraesCS1A02G125500					0.871483
GDSL esterase/lipase At5g45910-like	TraesCS1A02G126100		-0.357522			-0.570429
	TraesCS1A02G127800					-1.15758
	TraesCS1A02G128100		-0.497555				-0.482385
predicted protein	TraesCS1A02G128300			0.418813
40S ribosomal protein S7	TraesCS1A02G129100		0.364471			-0.489361	0.301996
transcription factor MYB3R-1-like	TraesCS1A02G129300		0.288603	-0.312837		-0.543533
DNA replication licensing factor MCM6	TraesCS1A02G129400			-0.266334		-0.739746
DNA polymerase epsilon catalytic subunit A	TraesCS1A02G130700			-0.373514		-0.552516
ABG65981.1 NUMOD3 motif family protein, expressed	TraesCS1A02G130900		-0.342368			-0.674303
probable histone H2A variant 3	TraesCS1A02G132400					-0.65859
stromal 70 kDa heat shock-related protein, chloroplastic	TraesCS1A02G133100		-0.316536	-0.48004		-0.747284
tRNA pseudouridine synthase A 1	TraesCS1A02G134500					-0.435857
DNA mismatch repair protein MSH2	TraesCS1A02G135100			-0.421184		-0.693242
ferrochelatase-2, chloroplastic	TraesCS1A02G135700		-0.472629	-0.339021		-0.46794
probable NAD(P)H dehydrogenase (quinone) FQR1-like 2	TraesCS1A02G136100					0.537459	0.597642
protein ACTIVITY OF BC1 COMPLEX KINASE 3, chloroplastic	TraesCS1A02G136500		-0.455151	-0.28033		0.431618	-0.361436
beta-glucuronosyltransferase GlcAT14A	TraesCS1A02G136900					0.640522
protein RRP6-like 2	TraesCS1A02G137000					-0.530863
translation initiation factor eIF-2B beta subunit	TraesCS1A02G138500			-0.336552
serine/threonine-protein kinase PCRK1 isoform X1	TraesCS1A02G141300						1.24381	0.895634
	TraesCS1A02G141900					1.09004		0.624861	1.22223
rubisco accumulation factor 1, chloroplastic-like	TraesCS1A02G142000			-0.546239		-0.88757		-0.575434	-1.05412
	TraesCS1A02G142700						-0.380492
E3 ubiquitin-protein ligase MIEL1-like	TraesCS1A02G143300			0.470361	0.464124	0.677693
midasin isoform X2	TraesCS1A02G143400		0.318845
	TraesCS1A02G144100	-1.83114	1.05416	2.36065		-3.80392
	TraesCS1A02G145800			0.87523		2.0028	1.41275	0.946832	1.17723
bifunctional riboflavin kinase/FMN phosphatase	TraesCS1A02G146600					-0.33373
WD repeat-containing protein 26	TraesCS1A02G146900					0.657015
	TraesCS1A02G147500					0.368269
54S ribosomal protein L19, mitochondrial	TraesCS1A02G147700					-0.440231
60S ribosomal protein L23	TraesCS1A02G148400		0.349472			-0.724447
receptor-like protein EIX2	TraesCS1A02G150100	1.28459	1.54687	0.762994		2.84848	1.44526		0.677311		-2.07225
	TraesCS1A02G150500					1.16441
protein ECERIFERUM 1	TraesCS1A02G150800		-0.732444		0.655521	-0.688321			-0.614572
protein ECERIFERUM 1	TraesCS1A02G150900		0.308661		-0.401548	-0.401875
	TraesCS1A02G151700					1.5402
Non-lysosomal glucosylceramidase	TraesCS1A02G152200						0.354485
ribonuclease 3	TraesCS1A02G152800	-0.322128	-1.58067	-0.728988			-0.815281
long-chain-alcohol oxidase FAO1	TraesCS1A02G153000		-0.434936
Long-chain-alcohol oxidase FAO1	TraesCS1A02G153100		0.562736	0.360844		0.356898	0.78332
vacuolar protein sorting-associated protein 2 homolog 3	TraesCS1A02G153600					1.16899			0.688183
	TraesCS1A02G153700						-0.666697
pentatricopeptide repeat-containing protein At5g04780, mitochondrial	TraesCS1A02G154600						-0.492176
ABB47792.1 DnaJ domain containing protein, expressed	TraesCS1A02G155000		-0.396271			-0.831129	-0.522398	-0.771947	-0.815286
protein RETICULATA-RELATED 4, chloroplastic	TraesCS1A02G157800					-0.71914
	TraesCS1A02G157900			1.11504			0.598949
predicted protein	TraesCS1A02G158300					0.324028
E3 ubiquitin-protein ligase MARCH11 isoform X2	TraesCS1A02G158400					1.22868
40S ribosomal protein S17-4	TraesCS1A02G159100		0.490342			-0.333374	0.389755
basic transcription factor 3	TraesCS1A02G159300					-0.432896
predicted protein	TraesCS1A02G160200					-0.423475
E3 ubiquitin-protein ligase RING1-like	TraesCS1A02G162400						0.604605
ONM05606.1 myosin1	TraesCS1A02G162800		0.358009	0.3229
probable prefoldin subunit 5	TraesCS1A02G163200		0.314836
nucleolar complex protein 2 homolog	TraesCS1A02G163900		0.309628
predicted protein	TraesCS1A02G164600		0.666363	0.736693		0.892946	0.545048	1.08548	0.961166
Alpha-galactosidase 1	TraesCS1A02G164900	1.27996	1.45888	0.848548	0.620535	4.84366	1.04997	0.666721	1.56722
aquaporin TIP3-1	TraesCS1A02G165400						5.84152	3.16182	2.24142
PR17d precursor	TraesCS1A02G166100	2.47014	2.9804	1.21827	0.702608	4.48267	2.50113	0.801167	1.1369		-1.86768
BAJ89886.1 predicted protein	TraesCS1A02G166200	3.6758	3.80916	0.891056		4.50043	3.62635	2.07733	1.52543		-2.01517
secretory protein	TraesCS1A02G166600		1.93875	1.53414		3.24312	2.63132	2.28946	1.46125
	TraesCS1A02G167600					1.27938
serine carboxypeptidase-like 51	TraesCS1A02G168100			0.328552		0.804357					-1.09343
Monothiol glutaredoxin-S11	TraesCS1A02G168900		0.335001
predicted protein	TraesCS1A02G169000			0.374662
predicted protein	TraesCS1A02G169100					-0.461534
	TraesCS1A02G169300					1.14314
	TraesCS1A02G169500					0.915749
	TraesCS1A02G170000		0.463501	0.374606			0.612822	0.826056
predicted protein	TraesCS1A02G170200					-0.770564
AB hydrolase superfamily protein YfhM-like	TraesCS1A02G170600					1.00664
bifunctional epoxide hydrolase 2	TraesCS1A02G170700					2.29715	-1.25834
predicted protein	TraesCS1A02G171400						0.806795
predicted protein	TraesCS1A02G171600					1.40587
DNA ligase 1	TraesCS1A02G172100			-0.33798		-0.71004
	TraesCS1A02G172700		-0.71156	-0.298654		-0.52462	-0.450418	-0.607516	-0.713252
glutamyl tRNA reductase	TraesCS1A02G173100		-0.920739	-0.667748		0.714553	-1.27235	-1.36033		.75212900000000005
Membrane steroid-binding protein 1	TraesCS1A02G173200					0.52715
LIM domain-containing protein PLIM2b-like	TraesCS1A02G173600			-0.432255
folylpolyglutamate synthase-like isoform X2	TraesCS1A02G173700		-0.584687			-0.563105	-0.46388
	TraesCS1A02G174700			0.302442		1.50158
non-specific lipid-transfer protein 2P-like	TraesCS1A02G175200		0.98241	0.704702			1.40806
Cytochrome P450 89A2	TraesCS1A02G177300		0.725063	1.02248		1.3422	0.896403	1.5694	1.03069		-1.9746
probable serine protease EDA2	TraesCS1A02G178200					0.480319
	TraesCS1A02G179600					0.857081
MutS2 protein	TraesCS1A02G179700		-0.313937	-0.285479		-0.527584
methionine gamma-lyase	TraesCS1A02G181000		0.702415					1.05437
uncharacterized LOC100276059	TraesCS1A02G181100					-1.26879	0.633164		-0.861913
AAA-ATPase At2g46620	TraesCS1A02G182300					1.00685	0.719705	0.893608
mitochondrial import inner membrane translocase subunit TIM23-2	TraesCS1A02G182500					-0.532121
plant UBX domain-containing protein 10	TraesCS1A02G182700					0.482325
probable trehalase	TraesCS1A02G183000		0.739467	0.946811		1.40374	0.777972		0.905253
homeobox protein BEL1 homolog	TraesCS1A02G183400					0.481124
mitogen-activated protein kinase 6	TraesCS1A02G184500			0.338135		0.49729	0.3461
peptidyl-prolyl cis-trans isomerase PASTICCINO1	TraesCS1A02G184600					0.566795	0.432175
protein SAR DEFICIENT 4	TraesCS1A02G184900		0.525762	0.581833		0.80047	0.823982
L10-interacting MYB domain-containing protein-like isoform X1	TraesCS1A02G185500					-0.848253	-0.592059
probable glutathione S-transferase GSTU6	TraesCS1A02G186100	1.18638	1.61776	0.693166		2.38999	2.12593	2.02019	1.45927		-3.01704
probable glutathione S-transferase GSTU6	TraesCS1A02G186300			1.77214		4.04874	3.53024	1.66621	2.05297
probable glutathione S-transferase GSTU6	TraesCS1A02G186500		1.39171	1.27407		2.6156	2.13881	1.69082	1.60394		-3.759
probable glutathione S-transferase GSTU6	TraesCS1A02G186600	1.71135				4.98858	4.05066	2.41877	3.82596
probable glutathione S-transferase GSTU6	TraesCS1A02G186700	2.01211	2.33747	1.45704	1.14518	4.82929	3.14393	1.77046	2.11618		-1.93312
probable glutathione S-transferase GSTU6	TraesCS1A02G186800	1.07219	1.26285	0.74673		3.57245	1.29501	0.641736	1.18131		-2.60413
protein HOTHEAD	TraesCS1A02G187500					0.762751
2-oxoglutarate-Fe(II) type oxidoreductase	TraesCS1A02G188200					0.331926
	TraesCS1A02G188500					-0.392469			-0.624641
protein COFACTOR ASSEMBLY OF COMPLEX C SUBUNIT B CCB2, chloroplastic	TraesCS1A02G188600					-0.669207
	TraesCS1A02G188700					0.935318			0.617294
RHOMBOID-like protein 2	TraesCS1A02G188900						0.519026		-0.742138
predicted protein	TraesCS1A02G189300						1.19161	1.28304
probable serine/threonine-protein kinase At4g35230	TraesCS1A02G190200		0.416272
histone H2B.1	TraesCS1A02G190400		0.370411	-0.33109	-0.497401	-0.714248
3-hydroxyisobutyryl-CoA hydrolase 1	TraesCS1A02G190800					0.625989
AT-hook motif nuclear-localized protein 10	TraesCS1A02G190900		0.379513		-0.404568	-0.457783	0.380425
60S ribosomal export protein NMD3	TraesCS1A02G192300		0.441583	0.349819
protein DGS1, mitochondrial	TraesCS1A02G192400		0.352895				0.422515
	TraesCS1A02G192800			0.66857		1.01514	0.59247	0.664778
probable ADP-ribosylation factor GTPase-activating protein AGD8	TraesCS1A02G193000					0.432381
homeobox-leucine zipper protein ROC3	TraesCS1A02G193400		0.319055				0.440959
	TraesCS1A02G194200		0.749066			-1.38704	1.13311	1.71178
ATPase, vacuolar ER assembly factor, Vma	TraesCS1A02G194400						0.408798
TOM1-like protein 2	TraesCS1A02G195100					0.346188
glycerol-3-phosphate acyltransferase, chloroplastic	TraesCS1A02G195200					-0.419664
probable inactive shikimate kinase like 2, chloroplastic	TraesCS1A02G195500		-0.578246			-0.987271	-0.457824	-0.826939	-0.923354
lysine-specific demethylase JMJ706 isoform X2	TraesCS1A02G195700		-0.386106
plastidal glycolate/glycerate translocator 1, chloroplastic	TraesCS1A02G196500		-1.06358	-0.485662		-0.441274	-0.698517	-0.751669	-0.601741
Ribosomal protein L35	TraesCS1A02G197500					-0.418768
BAF27354.1 Os10g0580900	TraesCS1A02G198500						0.549368
	TraesCS1A02G200400										1.79305
putative transcription factor Hap3/NF-YB family	TraesCS1A02G201300			-0.36939	-0.421686
RING-H2 finger protein ATL80-like	TraesCS1A02G201700						0.6548
putative magnesium transporter MRS2-G	TraesCS1A02G205400					0.577913
E3 ubiquitin-protein ligase RFWD3 isoform X1	TraesCS1A02G206000			-0.517454		-0.954375
cyclin-dependent protein kinase inhibitor SMR1-like	TraesCS1A02G206800						2.09143	1.26516
	TraesCS1A02G207500					-0.908149			-1.41774
UDP-N-acetylmuramoyl-L-alanyl-D-glutamate--2,6-diaminopimelate ligase MurE homolog, chloroplastic	TraesCS1A02G208400			-0.308294		-0.903038			-0.575751
scarecrow-like protein 6	TraesCS1A02G209400		0.856113				0.807443
	TraesCS1A02G209700		-0.853345
predicted protein	TraesCS1A02G210200			0.392883		0.421269
3-hydroxyisobutyryl-CoA hydrolase-like protein 2, mitochondrial	TraesCS1A02G210300					-0.415834
probable trehalose-phosphate phosphatase 2	TraesCS1A02G210400		-0.855508			-0.831159
flavin-containing monooxygenase FMO GS-OX-like 3	TraesCS1A02G210600					0.614406
flavin-containing monooxygenase FMO GS-OX-like 2	TraesCS1A02G211100					1.62721	1.67395		1.35726
QWRF motif-containing protein 7-like	TraesCS1A02G211300		-0.571545					-0.97422	-0.797357
putative pre-16S rRNA nuclease	TraesCS1A02G211600					-0.571292
XP_020197414.1 expansin-B6-like isoform X2	TraesCS1A02G212000		1.73114	1.94387	0.580522	1.15545	2.13132	1.15033
beta-expansin TaEXPB5	TraesCS1A02G212200			3.13908
beta-expansin TaEXPB4	TraesCS1A02G212300		2.50643	3.27141	0.859053	0.880956	0.398072		-0.920968
expansin-B3	TraesCS1A02G212400			1.10427	0.792531		0.481084
transcription factor UNE10 isoform X2	TraesCS1A02G212700			0.676317			0.785322
pyruvate kinase isozyme G, chloroplastic	TraesCS1A02G213000			-0.271894			-0.35572
probable methyltransferase PMT2	TraesCS1A02G213400					0.717477
10 kDa chaperonin 1, chloroplastic	TraesCS1A02G214600		-0.261609			-0.900534			-0.677835
beta-amylase 3, chloroplastic	TraesCS1A02G215500								0.59962
metacaspase 9	TraesCS1A02G215600						0.387012
calcineurin B-like protein 1	TraesCS1A02G215800		0.394209			0.587368	0.445021
probable serine/threonine-protein kinase cdc7	TraesCS1A02G217400					-0.451658
palmitoyl-protein thioesterase 1	TraesCS1A02G218000		-0.45184			0.524398	-0.344851
ethylene-responsive transcription factor 5-like	TraesCS1A02G218100	1.55635			1.94102	3.44229	2.61517		0.835585
putative dual specificity protein phosphatase DSP8	TraesCS1A02G218900			0.35689		0.440436
homeobox-leucine zipper protein HOX1	TraesCS1A02G219200						0.484834
8-amino-7-oxononanoate synthase	TraesCS1A02G219800					-0.556513
AP2 transcriptional activator DRF 1.1	TraesCS1A02G221900		0.411094	0.502767		0.604362	0.592567	0.657893
	TraesCS1A02G222900					0.579959	-0.604809
probable tocopherol cyclase, chloroplastic	TraesCS1A02G223300		-0.541713				-0.531792
	TraesCS1A02G223700					0.389855
ran-binding protein 1 homolog b	TraesCS1A02G223800		0.521777				0.308292
ERBB-3 BINDING PROTEIN 1	TraesCS1A02G224000			-0.266215		-0.432426
chlorophyll synthase, chloroplastic	TraesCS1A02G224700					-0.747329
protein trichome birefringence-like 28	TraesCS1A02G225200					0.646416
E3 ubiquitin-protein ligase MARCH5-like	TraesCS1A02G225700					-0.636301
exonuclease mut-7 homolog isoform X1	TraesCS1A02G226500					0.39248
DNA primase small subunit	TraesCS1A02G227700			-0.44785		-0.586595
probable protein phosphatase 2C 48	TraesCS1A02G228000			0.42806
probable protein phosphatase 2C 48	TraesCS1A02G228100		0.912891	0.640858			1.56284	0.876562
probable protein phosphatase 2C 48	TraesCS1A02G228200		0.31351
phospholipase D zeta 1 isoform X1	TraesCS1A02G228300					0.433593
Histone H3.2	TraesCS1A02G228800		1.24924
histone H3.2	TraesCS1A02G229000	0.383358	0.646019		-0.391284
Histone H2B.1	TraesCS1A02G229100		0.264653			-0.712982
ethylene-responsive transcription factor ERF071	TraesCS1A02G231200							3.31195	2.90042
DNA-directed RNA polymerases I and III subunit rpac1	TraesCS1A02G233400			-0.378675		-0.38101
conserved oligomeric Golgi complex subunit 5	TraesCS1A02G233600					-0.330679
peptide chain release factor PrfB3, chloroplastic	TraesCS1A02G234400		-0.705675	-0.732846		-0.615094	-0.850804	-0.984641
	TraesCS1A02G234500		-0.486068				-0.619591	-0.609304
putative nitronate monooxygenase	TraesCS1A02G235800							1.16458	1.18404
receptor-like cytoplasmic kinase 185 isoform X1	TraesCS1A02G236600					0.351034
subtilisin-like protease SBT1.6	TraesCS1A02G238600					1.49676	1.21426	1.18228	1.30755
polcalcin Jun o 2	TraesCS1A02G238800							1.54898
Annexin D4	TraesCS1A02G239600		0.466188	0.380519		0.425542	0.518446
AP-3 complex subunit mu	TraesCS1A02G240000			0.443007
	TraesCS1A02G242400	-0.903003
sm-like protein LSM5	TraesCS1A02G242900					-0.747453
probable membrane-associated kinase regulator 1	TraesCS1A02G244300		1.02519			1.02782
tetratricopeptide repeat protein SKI3	TraesCS1A02G244400					0.431114	-0.452617
predicted protein	TraesCS1A02G244900		0.402276
	TraesCS1A02G246100					0.438604
peroxisomal adenine nucleotide carrier 1	TraesCS1A02G246400			0.301072		0.607381
argininosuccinate synthase, chloroplastic	TraesCS1A02G246600					0.554563	0.400854
	TraesCS1A02G248300		-0.575369
CASP-like protein 1D1	TraesCS1A02G248700		3.00579	2.49021	0.959785	4.19121	3.62546	2.11546	1.60925
protein WEAK CHLOROPLAST MOVEMENT UNDER BLUE LIGHT 1	TraesCS1A02G248800			0.354672		0.348016
cytosolic sulfotransferase 5-like	TraesCS1A02G250200						-1.11701
	TraesCS1A02G250400					0.872503
UPF0603 protein Os05g0401100, chloroplastic	TraesCS1A02G251200		-0.562885	-0.383365			-0.47719
oxidoreductase, 2OG-Fe oxygenase family protein	TraesCS1A02G251400			0.32255		0.701783
basic 7S globulin	TraesCS1A02G251900	0.89994	1.32119	0.740641		1.26077	2.34625	1.42789	1.37134
predicted protein	TraesCS1A02G252700		-0.527218			-0.804162	-0.355225
pyruvate, phosphate dikinase 2	TraesCS1A02G253400					1.35875		1.71769	2.12229
cytochrome P450 734A1	TraesCS1A02G253900		0.834421			2.15065	0.893991
cytochrome P450 734A1	TraesCS1A02G254000						-1.31427
cytochrome P450 734A1	TraesCS1A02G254100					0.900439	0.677917
predicted protein	TraesCS1A02G254500			0.506185
LEC14B protein-like	TraesCS1A02G255000		-0.605506
predicted protein	TraesCS1A02G255400			0.395203		0.475828	0.392013
E3 ubiquitin-protein ligase SGR9, amyloplastic	TraesCS1A02G255600						2.15292
1-deoxy-D-xylulose-5-phosphate synthase 1, chloroplastic	TraesCS1A02G255800		-0.309541				-0.589492
65-kDa microtubule-associated protein 5	TraesCS1A02G256800		0.303814			-0.342242
AAA-ATPase ASD, mitochondrial	TraesCS1A02G257200		2.97995	2.767		2.42388	2.50333	3.21899	2.45799		-6.05931
probable carboxylesterase 15	TraesCS1A02G257500						1.67453
protein NRT1/ PTR FAMILY 3.1-like	TraesCS1A02G257900					0.979706
glutathione transferase GST 23-like	TraesCS1A02G258500		0.541561		-0.629235	-1.18689
	TraesCS1A02G259200		0.328447	0.518216		0.569164	0.397649
probably inactive leucine-rich repeat receptor-like protein kinase At5g48380	TraesCS1A02G259600		0.391179	0.556976		1.2627	0.674331
predicted protein	TraesCS1A02G259700		-0.275607			-0.816993			-0.72774
MLO-like protein 1	TraesCS1A02G261400					1.02918
pheophytinase, chloroplastic	TraesCS1A02G262100		-0.689911			-0.343741	-0.775451
NAC domain-containing protein 48	TraesCS1A02G263700		0.681643	0.67509			1.31623	1.71864
Myosin heavy chain kinase B	TraesCS1A02G263800			0.54659		1.10482
probable pectinesterase/pectinesterase inhibitor 41	TraesCS1A02G263900							2.04876	1.9026
DNA replication licensing factor MCM2	TraesCS1A02G264000			-0.386967		-0.892718
probable receptor-like protein kinase At1g11050	TraesCS1A02G264400					1.05755
probable magnesium transporter NIPA4	TraesCS1A02G264700					0.433319
nitrate regulatory gene2 protein	TraesCS1A02G264800				-0.785985
bidirectional sugar transporter SWEET1a	TraesCS1A02G265200					5.40657		1.5902	4.79851
Phospholipase A1-II 7	TraesCS1A02G266000			-0.291888	-0.45487	-0.861664	0.733108
Phospholipase A1-II 7	TraesCS1A02G266100					-2.42209	2.92858	3.08512	1.34149
NAC domain-containing protein 82	TraesCS1A02G266300		0.44061	0.668907		0.448795	0.456282
UDP-glucuronate:xylan alpha-glucuronosyltransferase 1-like	TraesCS1A02G266600			0.303537		-0.57574	0.412945
dnaJ protein homolog 1	TraesCS1A02G267600		-0.647861			-0.578914	-0.603908	-0.982906	-0.92624
beta-galactosidase 7 isoform X2	TraesCS1A02G267700						-0.417355	-0.867895	-0.829123
	TraesCS1A02G267800					-0.494927
isoflavone reductase homolog IRL	TraesCS1A02G268400		0.811794	1.15703		0.619989	0.612321	1.1806
	TraesCS1A02G268500		0.414375			0.362767
carboxymethylenebutenolidase homolog	TraesCS1A02G268600		-0.426382	-0.458748		-0.418467
myb-related protein 308-like	TraesCS1A02G268800		0.704887			0.866813	0.811589
DAR GTPase 3, chloroplastic	TraesCS1A02G269200					-0.616208
protein NRT1/ PTR FAMILY 5.10-like	TraesCS1A02G269500					1.05794	0.734783
protein NRT1/ PTR FAMILY 5.10	TraesCS1A02G269600					0.660679
acyl transferase 1	TraesCS1A02G270000					0.431412		-0.686292
bifunctional aspartate aminotransferase and glutamate/aspartate-prephenate aminotransferase	TraesCS1A02G270300					0.749654	0.687672		0.889122
subtilisin-like protease SBT3.17	TraesCS1A02G270700			0.492918		0.526237	0.746179	0.907736	0.741259
subtilisin-like protease SBT1.9	TraesCS1A02G272000		-0.437847			-0.537784		-1.35222	-1.43617
probable serine/threonine-protein kinase At1g01540	TraesCS1A02G272100								-0.603228
	TraesCS1A02G273100						0.414921
putative receptor-like protein kinase At4g00960	TraesCS1A02G273600							2.66708	1.46738
fructose-1,6-bisphosphatase, cytosolic	TraesCS1A02G273900		1.93161	1.83895		2.57766	1.75891	0.912542
histone H3.2	TraesCS1A02G274300	0.443161	0.654595		-0.507391		0.507986
actin-7	TraesCS1A02G274400		0.825269	1.02079		0.486112	1.02158	0.814622
BAH93176.1 Os05g0440050	TraesCS1A02G275200		0.315691	0.383317		0.405566	0.441208
histone deacetylase 8	TraesCS1A02G275300					0.546095
protein transport protein SEC24	TraesCS1A02G276100						0.48079
Glucan endo-1,3-beta-glucosidase 14	TraesCS1A02G276200					1.29317			1.12191
Ferredoxin-6, chloroplastic	TraesCS1A02G276300					0.47509	0.468379	0.85369	0.660106
cell division protein FtsZ homolog 2-2, chloroplastic	TraesCS1A02G276500			-0.448636		-0.407367
phosphoglucan, water dikinase, chloroplastic-like	TraesCS1A02G278200			-0.35412		-0.532327
predicted protein	TraesCS1A02G278600					0.53281
putative acetyltransferase	TraesCS1A02G278800									-.91053099999999998
transcription factor DIVARICATA	TraesCS1A02G278900						0.577369
coronatine-insensitive protein homolog 1b	TraesCS1A02G279100					0.538098
	TraesCS1A02G280200		-0.403799
phosphatidylinositol:ceramide inositolphosphotransferase	TraesCS1A02G280400			0.438227			0.419381	0.7936
protein GUCD1	TraesCS1A02G280600			0.347958		2.40355			0.850623
	TraesCS1A02G281000					2.48219			1.6032
deltal-pyrroline-5-carboxylate synthetase	TraesCS1A02G281400			-0.323351
uracil phosphoribosyltransferase	TraesCS1A02G281700		-0.516491			-0.892491			-0.749329
Aldo-keto reductase family 4 member C9	TraesCS1A02G282200		-0.950493	-0.548713			-0.717505
	TraesCS1A02G282800					1.47027	1.03618
	TraesCS1A02G283000					0.654354	-0.607793
Myb-related protein 3R-1	TraesCS1A02G284000					0.357931
probable mediator of RNA polymerase II transcription subunit 37c	TraesCS1A02G285000		0.588759			-0.670063	0.533562	0.891997
probable monofunctional riboflavin biosynthesis protein RIBA 3, chloroplastic isoform X1	TraesCS1A02G285400		-0.967791	-0.377495			-0.471251
50S ribosomal protein L17-like	TraesCS1A02G285500					0.418726
40S ribosomal protein S15a-1	TraesCS1A02G286300					-0.729582
histone H2A	TraesCS1A02G286900			0.408818		0.679592
	TraesCS1A02G287200		-3.15714				-1.59363
SAC3 family protein A isoform X1	TraesCS1A02G287600					0.474098
putative transcription factor Hap3/NF-YB family	TraesCS1A02G287700		0.299417		-0.385677	-0.441575
putative transcription factor Hap3/NF-YB family	TraesCS1A02G287800	0.379056	0.439079	-0.382611	-0.507159	-0.392452
Bifunctional purine biosynthesis protein purH	TraesCS1A02G288300			-0.62933
CCAAT-binding transcription factor A	TraesCS1A02G288500					-0.369386
E3 ubiquitin-protein ligase UPL4	TraesCS1A02G288600			0.343864		0.331877	0.416763
nicotianamine aminotransferase 1	TraesCS1A02G291100		2.27728	3.35986	1.56214		3.24548	3.8903	-2.17985
nicotianamine aminotransferase 1	TraesCS1A02G291200		0.372451				0.781428
Calcium-dependent protein kinase 13	TraesCS1A02G292100					0.449564
	TraesCS1A02G293400						-0.525255
UPF0098 protein	TraesCS1A02G295800	-1.31015			-0.992716		1.74716	1.89634
sorting and assembly machinery component 50 homolog A-like	TraesCS1A02G296200					-0.344265
protein MALE DISCOVERER 2 isoform X2	TraesCS1A02G296300			0.562884		0.49937	1.08094	1.12424	0.719552
probable methyltransferase PMT23	TraesCS1A02G297000			0.418988		0.359711
WRKY transcription factor WRKY24	TraesCS1A02G298600						3.05953	2.96941	1.89535
alanine--glyoxylate aminotransferase 2 homolog 3, mitochondrial-like	TraesCS1A02G299100					-0.392345	0.449709
expansin-A4	TraesCS1A02G300200		0.912483	0.564416		0.967322	1.14353
probable WRKY transcription factor 70	TraesCS1A02G301100					3.43703			1.25798
probable inactive receptor kinase At5g58300	TraesCS1A02G301800							-0.579785
predicted protein	TraesCS1A02G302100	2.41626		-1.61609
KH domain-containing protein SPIN1-like	TraesCS1A02G302800		0.418954			-0.402966	0.420144
probable leucine-rich repeat receptor-like protein kinase At5g49770	TraesCS1A02G304200			0.869498			0.561817				-2.24505
myb-related protein 2	TraesCS1A02G305500						-1.01768	-1.15117
Non-specific lipid transfer protein GPI-anchored 2	TraesCS1A02G306000		0.779738
GPN-loop GTPase 1	TraesCS1A02G306100					0.675108
ADP-ribosylation factor 2 isoform X1	TraesCS1A02G306200					0.424376
centromeric histone H3	TraesCS1A02G306400		0.324467
chlorophyll a-b binding protein of LHCII type 1-like	TraesCS1A02G306600	-0.349778	-0.983207	-0.42268			-0.800434
protein kri1	TraesCS1A02G307300		0.417901
transcription factor GAMYB	TraesCS1A02G308100					0.465623
Myotubularin-related protein	TraesCS1A02G308500		-0.571255	-0.363907		-0.447018	-0.428923
probable calcium-binding protein CML9	TraesCS1A02G308700								-1.01641
SNF1-related protein kinase regulatory subunit beta-1	TraesCS1A02G308900					0.844912
myb family transcription factor PHL7	TraesCS1A02G309200		-0.446025			0.775954	-0.883922
Aldehyde dehydrogenase family 2 member C4	TraesCS1A02G310600										-2.13208
polygalacturonase At1g48100	TraesCS1A02G311100			0.514623		0.578483
	TraesCS1A02G312000		-0.95632				-0.762954
Phosphoglycerate kinase, chloroplastic	TraesCS1A02G313300		-1.08989	-0.687114			-0.912196
predicted protein	TraesCS1A02G313400					-0.750852
ethylene-responsive transcription factor 8	TraesCS1A02G314300		0.609365			1.14821	0.747034
Transcription factor TFIIIB component B''	TraesCS1A02G314400					0.700208
predicted protein	TraesCS1A02G314800		0.825779			-1.59902	2.20395
predicted protein	TraesCS1A02G314900					-2.46923
glyoxysomal processing protease, glyoxysomal	TraesCS1A02G315600					0.598956
scopoletin glucosyltransferase	TraesCS1A02G319300			-0.423712				-0.760054
predicted protein	TraesCS1A02G319400					-0.696842			-1.07364
allyl alcohol dehydrogenase-like protein	TraesCS1A02G319500		1.13474				1.55726		-1.15164
NAD(P)H dehydrogenase (quinone) FQR1-like	TraesCS1A02G320500					0.343972
predicted protein	TraesCS1A02G322100		-0.559954				-0.47091
sulfite reductase [ferredoxin], chloroplastic	TraesCS1A02G323400					0.473558			1.09875
Agglutinin isolectin 2	TraesCS1A02G326600	3.60624	3.04231	0	0
agglutinin isolectin 2	TraesCS1A02G326800	-1.76278	-3.9277	0		-5.32109
single-stranded DNA-binding protein, mitochondrial	TraesCS1A02G327700					-0.990721
	TraesCS1A02G328400		-0.29673				-0.337419
lipoyl synthase 1, chloroplastic	TraesCS1A02G330200					-0.383249
	TraesCS1A02G334000					-0.886888
Gibberellin 2-beta-dioxygenase	TraesCS1A02G334400	-1.5573		1.35921		-1.49443	3.48373		-1.56932
O-methyltransferase ZRP4-like	TraesCS1A02G335100					-0.654291	1.57842
O-methyltransferase ZRP4	TraesCS1A02G335700		-0.680798	-0.474079
acetylserotonin O-methyltransferase 1-like	TraesCS1A02G335800	-1.36213	-0.827073	0.92946		-2.87233
eukaryotic translation initiation factor 2 subunit gamma-like	TraesCS1A02G336000					-0.555925
	TraesCS1A02G338700		1.54781			1.59494	1.31071	0.880833
	TraesCS1A02G339500			-0.364704
	TraesCS1A02G339700					2.32639
nuclear pore complex protein NUP35 isoform X1	TraesCS1A02G340600		0.720285
kinesin-like protein KIN-14K	TraesCS1A02G341500		-0.349358
receptor-like protein kinase HSL1	TraesCS1A02G342600					0.636007	0.67611
ABC transporter A family member 2	TraesCS1A02G342900		0.94179	0.975745		1.62012	1.19176	1.51214	1.35083
Auxin-responsive protein IAA18	TraesCS1A02G343300		1.3322	1.36968		1.35264	1.28071	0.980052
predicted protein	TraesCS1A02G347000							3.0404	3.95985
anthocyanidin 5,3-O-glucosyltransferase-like	TraesCS1A02G347200							1.98494	2.08662
50S ribosomal protein L20-like	TraesCS1A02G348300		0.615
Malate dehydrogenase, chloroplastic	TraesCS1A02G348500			-0.307466
cytochrome P450	TraesCS1A02G348800	0.964754	1.39763	1.38526	0.936267	1.96312	3.38972	2.24426	1.59959
protein STICHEL-like 3	TraesCS1A02G348900					-0.475213
ubiquitin domain-containing protein 1-like	TraesCS1A02G349000			0.827779
chaperone protein dnaJ C76, chloroplastic	TraesCS1A02G349900		0.890253	1.71466	0.857062	-1.82187	3.14557	3.48888		-1.2911699999999999
	TraesCS1A02G350100		-0.535886
cytochrome P450 94B3	TraesCS1A02G351600					1.34268	3.12965	1.43595	1.83589
putative glycosyl transferase	TraesCS1A02G351900					-0.360617
putative membrane protein YuiD	TraesCS1A02G352500					0.743387
CLP protease regulatory subunit CLPX1, mitochondrial isoform X2	TraesCS1A02G352700					0.905292
pre-mRNA cleavage factor Im 25 kDa subunit 2	TraesCS1A02G355100					-0.461943
pathogenesis-related protein PR-4-like	TraesCS1A02G355300	0		1.26488		0		1.42547	4.60523		-5.33751
uncharacterized LOC103630624	TraesCS1A02G355500						0.504933
6-phosphogluconate dehydrogenase, decarboxylating 2, chloroplastic	TraesCS1A02G357200					-0.550343
	TraesCS1A02G357700			1.48234		2.70345
probable WRKY transcription factor 50	TraesCS1A02G358400	2.99037	1.77912	0.808154	1.92989	5.13234	4.06049	0.614952	1.84884
probable protein phosphatase 2C 50	TraesCS1A02G358600						0.613868
beta-galactosidase 8 isoform X1	TraesCS1A02G358800					0.358883
putative transcription factor Hap3/NF-YB family	TraesCS1A02G360100	0.318062	0.349652	-0.347746	-0.422279	-0.352828
histone H3.2	TraesCS1A02G360200		0.395218		-0.382503	-0.382972
probable phosphoribosylformylglycinamidine synthase, chloroplastic/mitochondrial	TraesCS1A02G360300			-0.490971		-0.875054
nucleosome assembly protein 1;2	TraesCS1A02G360500		0.348516
flap endonuclease 1-A	TraesCS1A02G361200					-0.515138
chaperonin CPN60-like 2, mitochondrial	TraesCS1A02G361400			-0.344046	-0.480923	-0.938444		0.607643
histone-lysine N-methyltransferase SETD1A-like	TraesCS1A02G362100					1.06317
60S ribosomal protein L28-1	TraesCS1A02G363700		0.26425
catalytic/ hydrolase isoform X1	TraesCS1A02G363800	-0.522126	-0.440169				0.442363
stAR-related lipid transfer protein 7, mitochondrial isoform X2	TraesCS1A02G364200					1.06281	-0.428285
proactivator polypeptide-like 1	TraesCS1A02G364500					0.494408
Farnesyl pyrophosphate synthase	TraesCS1A02G365800		0.333513
cytochrome P450 89A2-like	TraesCS1A02G366500					-0.68977
hypothetical protein TRIUR3_30692	TraesCS1A02G367500		-0.337237			-0.400837
ABC transporter B family member 11	TraesCS1A02G368500						-0.911787
phosphomethylethanolamine N-methyltransferase-like	TraesCS1A02G369600	-0.456619	-0.295231			-0.699591	-0.38867
serine/threonine-protein kinase STN7, chloroplastic	TraesCS1A02G369800		-0.676069	-0.322817		1.18058	-1.04463
E3 ubiquitin-protein ligase SINAT5	TraesCS1A02G371400					0.797673
lactation elevated protein 1-like	TraesCS1A02G372400			0.392445		0.489187
lipid phosphate phosphatase 2	TraesCS1A02G373000			0.501306		0.616705	0.609836	0.939438	0.803815
phospholipase D alpha 1-like isoform X3	TraesCS1A02G373100						-0.675408
CRM-domain containing factor CFM3, chloroplastic/mitochondrial	TraesCS1A02G376400					-0.887782			-0.740733
	TraesCS1A02G376500					1.85545
beta-1,3-galactosyltransferase pvg3	TraesCS1A02G377900							1.36805	2.4308
guanine nucleotide-binding protein subunit beta-like protein A	TraesCS1A02G378000		0.525016		-0.395955	-0.6272	0.335656
Oxygen-independent coproporphyrinogen-III oxidase-like protein sll1917	TraesCS1A02G378600					-1.06314
Pre-rRNA-processing protein ESF2	TraesCS1A02G379200					-0.742644
nucleolar protein 56-like	TraesCS1A02G379300		0.377329
NDR1/HIN1-like protein 10	TraesCS1A02G379400						-0.62999	-0.852717
transcription factor RAX2	TraesCS1A02G379700								0.902643
GDSL esterase/lipase At5g45910-like	TraesCS1A02G382200		1.22054	1.13522		-0.548009	1.22328	0.853368
photosynthetic NDH subunit of subcomplex B 3, chloroplastic	TraesCS1A02G383200		-0.945844	-0.679011		0.531249	-1.39094	-1.28188
UPF0481 protein At3g47200-like	TraesCS1A02G383600					3.26113		-0.728567	1.719
ATP synthase CF0 subunit IV (chloroplast)	TraesCS1A02G385100					2.26502			2.02708
probable ubiquitin-conjugating enzyme E2 24 isoform X1	TraesCS1A02G388400		0.46486	0.490338		0.637848
histone H2B.2-like	TraesCS1A02G388600			-0.343115	-0.421168	-0.649737
uncharacterized oxidoreductase At4g09670	TraesCS1A02G389200					-0.564478		-1.24768
	TraesCS1A02G389900	1.00483	1.28508				0.741148
	TraesCS1A02G390400		-0.443318				-0.402446
probable calcium-binding protein CML45	TraesCS1A02G394100							2.91626	2.21032
	TraesCS1A02G394400					1.10108
cytochrome P450 71D7-like	TraesCS1A02G395100					3.50305			0.92095
	TraesCS1A02G395200					0.528223
dnaJ homolog subfamily B member 4	TraesCS1A02G395300					-0.360894
ubiquitin-40S ribosomal protein S27a	TraesCS1A02G397400	0.279671	0.467985
ubiquitin-40S ribosomal protein S27a	TraesCS1A02G397500		0.649061				0.397599
predicted protein	TraesCS1A02G400500		-0.352853			-1.09262			-0.864634
putative receptor-like protein kinase At1g80870	TraesCS1A02G401900					1.0617	0.841902
mitogen-activated protein kinase 7	TraesCS1A02G402400		-0.326387
eukaryotic translation initiation factor 3 subunit D	TraesCS1A02G402800		0.358274
cold acclimation protein COR413-TM1	TraesCS1A02G403000		-0.715754	-0.418246		-0.522385	-0.329781
predicted protein	TraesCS1A02G403100					-0.907124
FRIGIDA-like protein 3	TraesCS1A02G403200		0.450529
hypothetical protein TRIUR3_00868	TraesCS1A02G403700						-1.38132
predicted protein	TraesCS1A02G404200			0.661407	0.563566	0.533218	0.866399	1.29286	1.22511
Subtilisin-like protease	TraesCS1A02G404600			-0.557698	-0.526421	-0.744381	-0.650141		-0.678257
prohibitin-2, mitochondrial	TraesCS1A02G407100		0.475375				0.432282
	TraesCS1A02G408700						0.85268
protease Do-like 1, chloroplastic	TraesCS1A02G408900		-0.534017	-0.394958			-0.540186
protein timeless homolog isoform X1	TraesCS1A02G409600					-0.816021
predicted protein	TraesCS1A02G410800		-0.428589			-0.584751
CTP synthase	TraesCS1A02G411600					0.566209	0.754178		0.947071
ketol-acid reductoisomerase, chloroplastic	TraesCS1A02G411900			-0.311665
malate dehydrogenase, mitochondrial	TraesCS1A02G412900					-0.407456
probable 2-oxoglutarate-dependent dioxygenase AOP1	TraesCS1A02G414500			1.32095			3.19656	2.61111	1.48629
	TraesCS1A02G414600							1.62687
protein CHUP1, chloroplastic	TraesCS1A02G415200		-0.909427			-0.39664	-0.406343
probable calcium-binding protein CML14	TraesCS1A02G416100							2.43606
serine/threonine-protein kinase STY13	TraesCS1A02G416200					0.52203		0.71447
probable LRR receptor-like serine/threonine-protein kinase At3g47570	TraesCS1A02G418700					2.75083	-1.48058	-0.748649	0.946595
protein RADIALIS-like 3	TraesCS1A02G419000						-4.30777
protein RADIALIS-like 3	TraesCS1A02G419200						-1.72002
putative WRKY transcription factor 71	TraesCS1A02G421900							1.27205
asparagine synthetase [glutamine-hydrolyzing] 2	TraesCS1A02G422100					-0.326464
putative receptor-like protein kinase At4g00960	TraesCS1A02G422600			1.2087	0.811125	4.18599	1.74544		1.33944
predicted protein	TraesCS1A02G422900	1.88018	0.912974		1.03102	4.12463	2.12939		1.73768
harpin-induced protein	TraesCS1A02G423700					0.459139	0.692067
anthocyanidin 5,3-O-glucosyltransferase-like	TraesCS1A02G424000							3.08068	3.301		-3.18953
probable protein ABIL4	TraesCS1A02G424300		-0.329342	-0.341288			-0.375757	-0.732002	-0.619676
RNA polymerase sigma factor sigE, chloroplastic/mitochondrial	TraesCS1A02G426700					1.40665	-1.07993
uncharacterized protein LOC109762114 isoform X1	TraesCS1A02G427600			-0.315964		-0.894799	-0.48508		-0.671116
transmembrane protein 33 homolog	TraesCS1A02G429400					0.548291
phosphoglucan phosphatase LSF1, chloroplastic	TraesCS1A02G431500		-0.75416	-0.461608		-0.598997
predicted protein	TraesCS1A02G432800			0.66633
inactive protein kinase SELMODRAFT_444075	TraesCS1A02G433100			0.582492
	TraesCS1A02G437400		0.353541	0.48862
ATP-dependent Clp protease proteolytic subunit-related protein 1, chloroplastic	TraesCS1A02G437500		-0.269062	-0.263561		-0.739827
plant cysteine oxidase 2-like	TraesCS1A02G437600								0.71645
3-ketoacyl-CoA synthase 6	TraesCS1A02G439000							1.80129
Flavonoid 3'-monooxygenase	TraesCS1A02G442300		-0.544434			-1.3368
notchless protein homolog	TraesCS1A02G443600					-0.492766
nucleoside diphosphate kinase 3-like	TraesCS1A02G444300					-0.640628
leucine-rich repeat receptor-like serine/threonine-protein kinase BAM3	TraesCS1A02G444500		0.768263
	TraesCS1A02G444800					0.422935
histone deacetylase HDT2-like	TraesCS1A02G445700					-0.618888
Rho GDP-dissociation inhibitor 1	TraesCS1A02G445800					-0.350481
50S ribosomal protein L28, chloroplastic	TraesCS1B02G000600					-0.725382
predicted protein	TraesCS1B02G001000					-0.362053
	TraesCS1B02G001100						0.304922
Proline-rich receptor-like protein kinase PERK8	TraesCS1B02G001500					-0.367179
E3 ubiquitin-protein ligase ORTHRUS 2	TraesCS1B02G007900			-0.368816		-0.669067
Charged multivesicular body protein 5	TraesCS1B02G008200					0.696621
photosynthetic NDH subunit of lumenal location 5, chloroplastic	TraesCS1B02G011100					-0.837278
predicted protein	TraesCS1B02G011400					3.04101
Putative disease resistance protein RGA4	TraesCS1B02G012000							-0.811266	-0.751974
	TraesCS1B02G013300			-0.91631	-0.671055	-1.07878		-1.05097	-2.09118
	TraesCS1B02G013900					-0.373779
	TraesCS1B02G014000					-0.33327
acetylserotonin O-methyltransferase 1-like	TraesCS1B02G016600		1.53575	2.92462
serine/threonine-protein kinase 19 isoform X1	TraesCS1B02G017100		-0.675695			0.505197	-0.756527	-0.717738
defensin Tm-AMP-D1.2-like	TraesCS1B02G017700		0.412191		-0.362809	-0.474379	0.493984
Ras-related protein RABA2a	TraesCS1B02G018900		0.31037
tubulin-folding cofactor E	TraesCS1B02G019200		-0.70663				-0.701629
12-oxophytodienoate reductase 1	TraesCS1B02G019800	1.87732		-0.594299	0.762498	3.25525	1.05515		1.19075
receptor-like kinase	TraesCS1B02G020600					1.4423
rust resistance kinase Lr10-like	TraesCS1B02G022400					3.86094			1.71398
tricin synthase 1	TraesCS1B02G023200		-1.11041			-2.09569			-1.73059
probable thionin-2.3	TraesCS1B02G024200	-0.872883	-0.640031			-2.54837	-0.704285		-0.887092
Fatty acyl-CoA reductase 1	TraesCS1B02G025800		-0.871589
growth hormone-regulated TBC protein 1	TraesCS1B02G030000					-0.54055
	TraesCS1B02G030700					0.366232
xylem cysteine proteinase 2-like	TraesCS1B02G033200		-0.395983					-0.748025
Subtilisin-chymotrypsin inhibitor-2A	TraesCS1B02G034000			-0.659129		0.74175
CSC1-like protein At3g21620	TraesCS1B02G036500					0.351988
protein DETOXIFICATION 40-like	TraesCS1B02G037000		0.976766	1.40838		-2.04945	2.04133	1.40667
predicted protein	TraesCS1B02G037100		-0.522479	-0.36268		-0.742186			-0.766957
DEAD-box ATP-dependent RNA helicase 17	TraesCS1B02G037600		0.356215
PGR5-like protein 1A, chloroplastic	TraesCS1B02G038100					0.540917	-0.696142	-0.624859
probable clathrin assembly protein At4g32285	TraesCS1B02G044800			0.995857		2.49388	1.60053	0.952333	1.00767
phenylalanine ammonia-lyase-like	TraesCS1B02G048500			1.4476				1.80234	1.85418
poly [ADP-ribose] polymerase 1	TraesCS1B02G049300			-0.437509	-0.590475	-0.763115
E3 ubiquitin-protein ligase XB3	TraesCS1B02G050200		0.287096
Phospholipase D alpha 2	TraesCS1B02G050400		0.710281
predicted protein	TraesCS1B02G053500					-0.734153
DnaJ subfamily B member 12	TraesCS1B02G054900			-0.396971		-1.00042
myb-related protein MYBAS1	TraesCS1B02G055200	-0.541762		0.540685		0.381262	-0.454573
	TraesCS1B02G055900					0.411153
	TraesCS1B02G056400						-0.642976
dihydroneopterin aldolase 2-like	TraesCS1B02G057900		-0.355333				-0.45604
calmodulin-binding protein 60 A	TraesCS1B02G060400					1.82071	1.84949	0.885579
	TraesCS1B02G060500		0.768587	1.00767		1.63754	1.29418	0.881363	0.990089
	TraesCS1B02G062000		0.691188				0.773511	1.05659
L-type lectin-domain containing receptor kinase IV.1-like	TraesCS1B02G062300								1.38874
predicted protein	TraesCS1B02G062400		2.01954			4.26391	2.16195	1.29391	1.4948		-2.22863
ABC transporter G family member 16	TraesCS1B02G066000		0.568476	0.536279			0.960696
alcohol dehydrogenase-like 4 isoform X2	TraesCS1B02G066400	-0.279379	-0.325582	0.270995		-1.6736			-0.649468
aromatic-L-amino-acid decarboxylase-like	TraesCS1B02G066500						0	2.73017	3.26996
co-chaperone protein p23-1-like	TraesCS1B02G068200					0.364972
hypothetical protein TRIUR3_16979	TraesCS1B02G068400			0.721907		1.4191	-0.766051
	TraesCS1B02G068500		0.406505	0.823637		0.636872	0.723434
thylakoid membrane protein TERC, chloroplastic	TraesCS1B02G071800		-0.484926			-0.750586	-0.428178
ribonuclease II, chloroplastic/mitochondrial	TraesCS1B02G072200		-0.475038	-0.378404		-0.663309	-0.528743
probable uridine nucleosidase 2	TraesCS1B02G073700			0.526457	0.605386	0.503033	0.709993	0.676651	0.818442
	TraesCS1B02G073800		0.824751	1.04181
	TraesCS1B02G073900						0
protein CASPARIAN STRIP INTEGRITY FACTOR 1	TraesCS1B02G074300					1.04813	-1.69305	-1.56753
glutamyl tRNA reductase	TraesCS1B02G075200		-0.720779	-0.442389			-1.05487
wall-associated receptor kinase 2-like	TraesCS1B02G076100			2.59124	3.77235			3.65371	3.60922
target of EAT1-B1	TraesCS1B02G076300		0.29043	0.390953			0.414609
50S ribosomal protein L10, chloroplastic	TraesCS1B02G076400		0.501022
	TraesCS1B02G076900					-0.694028
adenine/guanine permease AZG1	TraesCS1B02G077600		0.933214
	TraesCS1B02G078800					-0.853326
ribosome biogenesis regulatory protein homolog	TraesCS1B02G079000			-0.396237	-0.397387				0.579864
low temperature-induced protein lt101.2	TraesCS1B02G080300					3.40061
UDP-glycosyltransferase 86A1 isoform X1	TraesCS1B02G080400			0.510775		2.71796			0.744265
tetraspanin-3	TraesCS1B02G080500			0.318369		0.464606
probable glucuronosyltransferase Os05g0123100	TraesCS1B02G081900			0.375567
LEC14B protein-like isoform X1	TraesCS1B02G083400			0.73176		1.29644	0.640901	0.999187	0.974947
nuclear pore complex protein NUP98A-like isoform X1	TraesCS1B02G083500					1.74788		0.850212	1.82297
E3 SUMO-protein ligase SIZ1	TraesCS1B02G083900					0.54413
L-type lectin-domain containing receptor kinase VIII.2	TraesCS1B02G084500		0.699105				0.717166
Dihydrolipoyl dehydrogenase, mitochondrial	TraesCS1B02G084700		-0.837394	-0.542147		-1.84222
predicted protein	TraesCS1B02G085200		-0.596541			1.18774	-0.306645
rRNA biogenesis protein rrp5	TraesCS1B02G085800		0.34421	-0.282842	-0.392449	-0.359284
tetraspanin-6 isoform X1	TraesCS1B02G086100			0.86869
	TraesCS1B02G086500					1.25073		0.924641
RRP15-like protein isoform X2	TraesCS1B02G088000		0.396565
nicotianamine aminotransferase A	TraesCS1B02G089000		0.933359			1.08183	1.45457	1.23117	1.02443
	TraesCS1B02G089600							-1.35679
calmodulin-interacting protein 111	TraesCS1B02G089700					0.470045
mitochondrial pyruvate carrier 1	TraesCS1B02G089800					0.583805	0.874588		0.725157
	TraesCS1B02G089900					-0.369415
mitochondrial pyruvate carrier 1	TraesCS1B02G090000		0.834488				1.53619	1.1228	1.2344
acetylornithine aminotransferase, mitochondrial	TraesCS1B02G090600						0.699318	1.19511	1.14083		-1.39723
basic region/leucine zipper protein	TraesCS1B02G091500		0.795309				1.07909
cysteine-rich receptor-like protein kinase 2	TraesCS1B02G091900			1.57858		2.29219	1.84727	1.56621	1.02238
interleukin-1 receptor-associated kinase 1 isoform X2	TraesCS1B02G093800					1.50551
DNA-directed RNA polymerase III subunit RPC3	TraesCS1B02G093900		-0.574109				-0.516108	-0.722154
formin-like protein 6	TraesCS1B02G094200			-0.472916
protein LNK4-like	TraesCS1B02G095000	-0.50465				1.72102
probable protein phosphatase 2C 47	TraesCS1B02G095600		0.364239	0.611287		0.765258	0.689448	0.595333
Peroxidase 2	TraesCS1B02G095800			0.414872			0.413545
peroxidase 5-like	TraesCS1B02G096200			0.559214
peroxidase 5-like	TraesCS1B02G096300								3.24556
Peroxidase 5	TraesCS1B02G096600							2.88715
Peroxidase 5	TraesCS1B02G096800					2.96729	3.11098	3.11085	2.72225
peroxidase 5-like	TraesCS1B02G096900		-0.708478			0.494524
probable glutathione S-transferase GSTF1	TraesCS1B02G097200		-0.315118				-0.304905
Pto-interacting protein 1	TraesCS1B02G097700			0.288332		0.463616	0.42425
acyl transferase 4	TraesCS1B02G098800					0.71191			-0.681608
ABC transporter B family member 21	TraesCS1B02G099000			0.259512		0.85026
diacylglycerol O-acyltransferase 3, cytosolic	TraesCS1B02G099100					0.377042
Aspartic proteinase	TraesCS1B02G099600					0.767679
transcription factor APG-like	TraesCS1B02G100400		0.788044	0.384085		0.694081	0.428912
transcription factor MYB61 isoform X1	TraesCS1B02G100600		-0.544781				-0.391062	-0.977746	-0.614435
	TraesCS1B02G100700					1.35264
RNA-binding protein Y14A	TraesCS1B02G100800		0.433012				0.334825
Alanine aminotransferase 2	TraesCS1B02G102700		0.388501			0.840369	0.860422
serine/threonine-protein phosphatase BSL1 homolog isoform X2	TraesCS1B02G107000					0.443448
tryptamine hydroxycinnamoyltransferase 2	TraesCS1B02G107500								3.63499
probable sucrose-phosphatase 3 isoform X1	TraesCS1B02G107600	0.978571	0.732951			2.58089	1.96085		1.71838
ATP binding protein	TraesCS1B02G107800			0.590905		0.661732	0.608656	0.796371
serine/threonine-protein kinase RIPK-like	TraesCS1B02G109400						1.5595
protease Do-like 2, chloroplastic	TraesCS1B02G110400					-0.963113			-0.757897
	TraesCS1B02G111700		0.890204
28S ribosomal protein S33, mitochondrial	TraesCS1B02G112300		0.553014			-0.532245	0.757514
probable 4-hydroxy-tetrahydrodipicolinate reductase 1, chloroplastic	TraesCS1B02G113300					-0.94566
asparagine--tRNA ligase, cytoplasmic 1	TraesCS1B02G113400		0.587128				0.39248
glutathione S-transferase 4	TraesCS1B02G113500		2.16527			3.40907	2.57306	2.90614	3.05845
glutathione S-transferase 4	TraesCS1B02G113600	0.511646	1.50581	1.20217		1.32467	2.12052	1.91022	0.931105
probable glutathione S-transferase GSTF1	TraesCS1B02G113800		0.768774	0.821013		1.66685	1.14582	0.75927	0.775258
	TraesCS1B02G115500			-0.4627
pathogenesis-related protein 1-like	TraesCS1B02G115600	2.11952						-1.91228
peroxidase N	TraesCS1B02G115800					4.62737			2.73408
peroxidase A2-like	TraesCS1B02G115900	0.615762		0.367236	0.840998	2.20994	0.388392		1.53528
	TraesCS1B02G116700		0.715358			0.456579	0.352421
	TraesCS1B02G117200			-0.322957
1-aminocyclopropane-1-carboxylate oxidase	TraesCS1B02G117500					1.92673	1.48877				-2.18228
60S ribosomal protein L28-1	TraesCS1B02G118100			0.900028
probable serine/threonine-protein phosphatase 2A regulatory subunit B'' subunit TON2	TraesCS1B02G118200		0.277287
probable glucan 1,3-beta-glucosidase A	TraesCS1B02G121600		0.758878	0.906092	0.451939	1.36926	0.712034		0.840874
	TraesCS1B02G121700		0.925824	1.10999		1.897	1.79663	1.01018	0.943244
villin-1 isoform X1	TraesCS1B02G122300			-0.44931
phenylalanine ammonia-lyase-like	TraesCS1B02G122800			1.27913	1.47013	2.40093	3.99507	1.71273	1.20108		0
4Fe-4S ferredoxin, iron-sulfur binding protein	TraesCS1B02G123900			-1.01506			-0.948843
GATA transcription factor 23	TraesCS1B02G126600					-0.432318
probable ethylene response sensor 2	TraesCS1B02G127000		0.61126	0.517201		1.27517
Glyoxysomal fatty acid beta-oxidation multifunctional protein MFP-a	TraesCS1B02G127500	0.380021	0.527241				0.541449	0.791621
leucine aminopeptidase 2, chloroplastic	TraesCS1B02G127900					1.65561	0.867594	0.693239	1.42318
zinc transporter 6	TraesCS1B02G128800					1.15882
acyl-coenzyme A oxidase 4, peroxisomal	TraesCS1B02G129300					0.410442	0.361238
cytochrome P450 72A14	TraesCS1B02G130000		3.97919	3.13996			3.16616	2.49704		-1.50224
Transcription initiation factor TFIID subunit 13	TraesCS1B02G130100					0.557389
serine/arginine-rich splicing factor RS2Z32 isoform X1	TraesCS1B02G130200		1.057				0.904441	1.19675
probable GTP diphosphokinase CRSH1, chloroplastic	TraesCS1B02G130800		-0.440126				-0.467895
	TraesCS1B02G131700					-2.35992
60S ribosomal protein L10	TraesCS1B02G132700		0.346782
RING finger and transmembrane domain-containing protein 2	TraesCS1B02G132800					0.762662
arabinogalactan peptide 16-like	TraesCS1B02G133200					-0.509741
glycerophosphodiester phosphodiesterase GDPD6	TraesCS1B02G133300		1.34953	0.736897		1.25325	1.54462	1.12924
glycerophosphodiester phosphodiesterase GDPD6	TraesCS1B02G133400	1.02639	1.82824	1.22706		2.00303	1.04116	0.704668
adenine nucleotide transporter BT1, chloroplastic/mitochondrial	TraesCS1B02G135400		-2.47135	-2.28057			-2.30388	-1.68561
methylmalonyl-CoA epimerase, mitochondrial-like	TraesCS1B02G135700					1.04844		1.61449	1.43
predicted protein	TraesCS1B02G136600						0.769075
	TraesCS1B02G137700		1.17264	1.3356			1.56762
cyanidin 3-O-rutinoside 5-O-glucosyltransferase-like	TraesCS1B02G138700					0.976467
heat shock 70 kDa protein 15-like	TraesCS1B02G139500		0.362519
	TraesCS1B02G139900						0.580027
FACT complex subunit SSRP1-B	TraesCS1B02G140400			-0.265527
proteasome subunit beta type-7-A	TraesCS1B02G141900		-0.339047	-0.596			-0.382172
thioredoxin-like 2, chloroplastic	TraesCS1B02G142600		-0.583472			-0.576421	-0.347202
cationic peroxidase SPC4-like	TraesCS1B02G142800					0.48787	0.562245
probable tRNA N6-adenosine threonylcarbamoyltransferase	TraesCS1B02G143400					-0.76077
	TraesCS1B02G143500		0.884795	0.587065			0.697639
60S ribosomal protein L11	TraesCS1B02G144300		0.265975			-0.529006
NDR1/HIN1-like protein 13	TraesCS1B02G144700			0.400623		-0.825665
abscisic acid receptor PYL8	TraesCS1B02G145800					0.536914
40S ribosomal protein S7	TraesCS1B02G146100		0.426181			-0.386351	0.325345
transcription factor bHLH68	TraesCS1B02G146500						-0.453967
probable calcium-binding protein CML18	TraesCS1B02G148000		0.794321	0.755185		0.87309		0.891318
	TraesCS1B02G148600			-1.0553
DNA mismatch repair protein MSH2	TraesCS1B02G149700			-0.377849		-0.778566
UTP:RNA uridylyltransferase 1	TraesCS1B02G149800					0.417316
	TraesCS1B02G150100			-0.391625
ferrochelatase-2, chloroplastic	TraesCS1B02G150400		-0.439744	-0.282986		-0.500427
	TraesCS1B02G151200		1.26202
protein ACTIVITY OF BC1 COMPLEX KINASE 3, chloroplastic	TraesCS1B02G151900		-0.46524	-0.441755
UPF0496 protein At3g19330-like	TraesCS1B02G153000						-0.391424
mediator of RNA polymerase II transcription subunit 15a	TraesCS1B02G153400		-0.39401	-3.2386			-3.55803
transcription initiation factor IIF subunit alpha isoform X2	TraesCS1B02G153600		2.32162	2.15615			2.0087	2.19573
serine/threonine-protein kinase EDR1	TraesCS1B02G154400					0.392447
probable histone H2A variant 3	TraesCS1B02G154500					-0.616131
probable NAD(P)H dehydrogenase (quinone) FQR1-like 2	TraesCS1B02G155100					0.736178
beta-glucuronosyltransferase GlcAT14A	TraesCS1B02G155300		0.633116			0.899612	0.442241
soluble starch synthase II-1	TraesCS1B02G155700		-0.356651
heavy metal-associated isoprenylated plant protein 3	TraesCS1B02G157000		0.465934	0.512476		1.76084	0.692719	0.803969	0.987543		-1.13732
ABC transporter G family member 25 isoform X1	TraesCS1B02G157900					1.12474			0.687112
chitinase 2-like	TraesCS1B02G158000		2.99868	2.65531	1.36358	3.31693	2.69929	2.82316	2.54581
translin	TraesCS1B02G158100					-0.836112
ras-related protein RABC2a	TraesCS1B02G158500					1.04151
putative transporter arsB	TraesCS1B02G159400		-0.42518
rubisco accumulation factor 1, chloroplastic-like	TraesCS1B02G159700		-0.25925	-0.481631		-0.913119			-0.90148
predicted protein	TraesCS1B02G159800		1.39418	0.904583		1.25632	1.11488	1.77145	1.26857
	TraesCS1B02G160100						0.80366
	TraesCS1B02G160300		0.71294			0.605374	0.601429
splicing factor 3B subunit 4	TraesCS1B02G160900					-0.503451
shugoshin-1	TraesCS1B02G161100					-0.704151
ACG42305.1 F-box domain containing protein	TraesCS1B02G162000			-0.695009
	TraesCS1B02G162100					-1.3427			-0.699431
chaperonin CPN60-1, mitochondrial	TraesCS1B02G162300		0.336429		-0.436179	-0.918592	0.497816
WD repeat-containing protein 26	TraesCS1B02G164700					0.539859
	TraesCS1B02G164800							1.3196
bifunctional riboflavin kinase/FMN phosphatase	TraesCS1B02G164900		-1.41998	-1.31576			-1.00782	-1.26862
	TraesCS1B02G165100					0.500052	-0.33949
ketohexokinase isoform X1	TraesCS1B02G165500		-0.658703	-0.641083			-0.558762
peroxisome biogenesis protein 12	TraesCS1B02G167000			-0.554126			-0.707909
cellulose synthase A catalytic subunit 7 [UDP-forming]	TraesCS1B02G167200							-0.895818	-0.664331
probable leucine-rich repeat receptor-like protein kinase At1g35710	TraesCS1B02G167700		0.738435	0.911484			1.65391	1.34092
protein NRT1/ PTR FAMILY 5.2-like	TraesCS1B02G168100		1.28536	1.68962		1.45209	2.00439	1.70895	0.97633
cyanate hydratase	TraesCS1B02G168600		0.308937			0.580102	0.483115
tyrosine--tRNA ligase, chloroplastic/mitochondrial	TraesCS1B02G169100					-0.551537
predicted protein	TraesCS1B02G169200			0.70201
3-ketoacyl-CoA synthase 12-like	TraesCS1B02G169500		0.605069	0.761933			0.625057		-0.602264
ribonuclease 1-like	TraesCS1B02G170100									1.58972
ribonuclease 3	TraesCS1B02G170200		1.99051	2.21152		-0.994022	1.94231	2.62598
	TraesCS1B02G171000					-0.499845
vacuolar protein sorting-associated protein 2 homolog 3	TraesCS1B02G171400					0.912609	0.45756		0.654995
long-chain-alcohol oxidase FAO1	TraesCS1B02G171800		0.734922	0.36869		0.378886	0.771729
probable cytokinin riboside 5'-monophosphate phosphoribohydrolase LOGL10	TraesCS1B02G173200		0.558118			1.25074
UDP-xylose transporter 1	TraesCS1B02G173400		1.13248	1.19754		0.886404	1.426	0.949569	0.654277
auxin response factor 22	TraesCS1B02G173700			0.588858
predicted protein	TraesCS1B02G174600			0.563637		1.96187
40S ribosomal protein S17-4	TraesCS1B02G174800	0.29193	0.725548		-0.388565	-0.404844	0.509997
putative receptor-like protein kinase At4g00960 isoform X1	TraesCS1B02G175900		-0.696779
	TraesCS1B02G176200		0.48269
predicted protein	TraesCS1B02G177800					1.95402			1.15527
probable prefoldin subunit 5	TraesCS1B02G179100		0.465171
	TraesCS1B02G179200						-0.545992
AAL31066.1 putative myosin	TraesCS1B02G179500		0.456803	0.454112
	TraesCS1B02G180000		1.20258	1.31582		1.23205	0.965736	1.05101
predicted protein	TraesCS1B02G181500			0.492243		0.621459	0.474297
Ser/Thr protein phosphatase family	TraesCS1B02G182100		-0.478281
protein TIC110, chloroplastic	TraesCS1B02G182400		-1.43896	-0.790603	0.478579		-1.19809
protein TIC110, chloroplastic	TraesCS1B02G182500					-0.816755
NDR1/HIN1-like protein 6	TraesCS1B02G183500			0.753196			1.39202
reactive oxygen species modulator 1	TraesCS1B02G183600		0.643992				0.428839
CDT1-like protein b	TraesCS1B02G183800					-0.439969
DNA ligase 1	TraesCS1B02G184700				-0.491359	-0.515516
predicted protein	TraesCS1B02G185100					1.43825
predicted protein	TraesCS1B02G185600					0.739165
bifunctional epoxide hydrolase 2	TraesCS1B02G186600					0.954313	-1.44136		1.23683
AB hydrolase superfamily protein YfhM-like	TraesCS1B02G186700		-0.405544			0.540418
microtubule-associated protein RP/EB family member 1C	TraesCS1B02G186800					-0.570988
	TraesCS1B02G187200		0.579411	0.40457		0.53148	0.954927	0.690223
	TraesCS1B02G187500					0.335736
	TraesCS1B02G187600					1.47574
predicted protein	TraesCS1B02G187800					-0.484665
predicted protein	TraesCS1B02G187900			0.3501
photosystem I P700 apoprotein A1 (chloroplast)	TraesCS1B02G189100					2.72995
DEAD-box ATP-dependent RNA helicase 12	TraesCS1B02G189900						0.294532
folylpolyglutamate synthase isoform X1	TraesCS1B02G190700		-0.327888	-0.480392				-0.6292
Membrane steroid-binding protein 1	TraesCS1B02G191100					0.500739
glutamyl tRNA reductase	TraesCS1B02G191200		-0.799351	-0.602676		0.668407	-1.36221	-1.21129
thylakoid lumenal 17.4 kDa protein, chloroplastic	TraesCS1B02G191600		-0.591813	-0.336759		-0.381158	-0.496361
transcription factor RF2b	TraesCS1B02G193800		1.02776				2.5411
Glutathione S-transferase U17	TraesCS1B02G194900		1.72872	1.68624		2.91333	3.00179	2.13159	1.6411
subtilisin-like protease SBT1.2	TraesCS1B02G195100					-0.959315
phospholipase D gamma 1	TraesCS1B02G195200					0.486096
COP9 signalosome complex subunit 1	TraesCS1B02G196500		0.4334
plant UBX domain-containing protein 10	TraesCS1B02G198000					0.580623
AAA-ATPase At2g46620	TraesCS1B02G198700					1.05969	1.2835	1.85426	1.6562
Cytochrome b5	TraesCS1B02G199300						0.349227
uncharacterized LOC100276059	TraesCS1B02G199500			0.309995		-1.42316	0.940817		-1.12587
methionine gamma-lyase	TraesCS1B02G199600					0.895987	0.816043	1.37364	1.0908
MutS2 protein	TraesCS1B02G200700						-0.466358
	TraesCS1B02G200900			0.301835			0.364615
	TraesCS1B02G201000			-0.375182			-0.407408
probable serine protease EDA2	TraesCS1B02G202000			-0.516477				-0.591753
probable serine protease EDA2	TraesCS1B02G202100					0.804881
cytochrome P450 89A2	TraesCS1B02G203000						0.755977	1.64167	1.28421
	TraesCS1B02G203400						0.632081
non-lysosomal glucosylceramidase isoform X1	TraesCS1B02G205400					0.537326
	TraesCS1B02G205500						-0.863748
uncharacterized GPI-anchored protein At1g61900 isoform X1	TraesCS1B02G205600		-0.325934			-0.394167
predicted protein	TraesCS1B02G206200		-0.3614	-0.417034		-0.735565	-0.379116
abscisic acid receptor PYR1	TraesCS1B02G206600	0.421232	0.460765				0.583117		-0.705431
transcription factor MYC2	TraesCS1B02G208000					0.560822	0.790151
probable plastid-lipid-associated protein 3, chloroplastic	TraesCS1B02G208500		-0.318451	-0.316562
phenylalanine--tRNA ligase beta subunit, cytoplasmic	TraesCS1B02G210000					-0.464903
Poly polymerase catalytic domain containing protein, expressed	TraesCS1B02G210300		-0.721782			0.689637
putative xyloglucan endotransglucosylase/hydrolase protein 28	TraesCS1B02G210500			0.614313		1.65717		0.632178	0.870438
	TraesCS1B02G210600		0.487907		-0.45242	-0.610759
protein NRT1/ PTR FAMILY 8.3	TraesCS1B02G212200			0.300654		0.417464
protein NRT1/ PTR FAMILY 8.3 isoform X1	TraesCS1B02G212400			0.782085			0.522878
	TraesCS1B02G212600		0.331394			-0.844116			-0.617838
urea-proton symporter DUR3	TraesCS1B02G213100		0.825762	0.800121		0.724176	0.775542
ATP-dependent Clp protease proteolytic subunit 4, chloroplastic	TraesCS1B02G213300		-0.339565	-0.307524		-0.712426
probable methyltransferase PMT21	TraesCS1B02G213600					-0.517645
	TraesCS1B02G213900		0.43528				0.526726
protein CURVATURE THYLAKOID 1B, chloroplastic	TraesCS1B02G214700		-0.862426		0.441044	-1.10394
peroxidase 5-like	TraesCS1B02G214900			0.677627
tobamovirus multiplication protein 3	TraesCS1B02G215200					0.398787
Monosaccharide-sensing protein 2	TraesCS1B02G215800					-0.47009
serine carboxypeptidase-like 34	TraesCS1B02G216400		-1.714			1.79842	-1.95373	-0.930636
expansin-like A2	TraesCS1B02G217200			0.803999
probable serine/threonine-protein kinase At4g35230	TraesCS1B02G217500					0.814747
protein STRICTOSIDINE SYNTHASE-LIKE 5-like	TraesCS1B02G217600			1.3647		2.66251	2.35406				-1.26394
NEP1-interacting protein-like 1	TraesCS1B02G218700					1.86706		1.77965	1.33843
probable protein phosphatase 2C 72	TraesCS1B02G218900						0.337857
	TraesCS1B02G219900					0.538713
carotene epsilon-monooxygenase, chloroplastic	TraesCS1B02G220700			-0.329691		-0.409617			-0.625244
putative transcription factor Hap3/NF-YB family	TraesCS1B02G221600		0.347465
proline dehydrogenase 2, mitochondrial	TraesCS1B02G223300		-0.354507			-0.989621
probable xyloglucan galactosyltransferase GT19	TraesCS1B02G224500		0.694234
putative glucuronosyltransferase PGSIP7	TraesCS1B02G225300					1.57447	1.94337
Expansin-B4	TraesCS1B02G226100		0.710559	0.821621			0.588523
linoleate 9S-lipoxygenase 2	TraesCS1B02G226400					0.890997
haloacid dehalogenase-like hydrolase domain-containing protein Sgpp isoform X2	TraesCS1B02G227100					0.592043
	TraesCS1B02G228800		0.659539				1.32794
	TraesCS1B02G228900		-0.295323
serine/threonine-protein kinase SAPK3	TraesCS1B02G229400						1.12106		-0.922876
nucleoside diphosphate kinase 1	TraesCS1B02G230300		0.361302			-0.510389
	TraesCS1B02G230900					-0.444616
ABC transporter E family member 2	TraesCS1B02G231900							1.24134	1.52819
Mcb1 protein	TraesCS1B02G232300					0.633903
transcription factor MybS3	TraesCS1B02G232800					0.494092
leucine--tRNA ligase, cytoplasmic-like	TraesCS1B02G233200					2.83611			1.31809
autophagy-related protein 3	TraesCS1B02G233500					0.482896
S-norcoclaurine synthase 1	TraesCS1B02G234500			0.724858		1.46053		1.15439	0.9389
metalloendoproteinase 1-MMP	TraesCS1B02G234700					3.13064			1.23246
GATA transcription factor 2	TraesCS1B02G234800		0.342635				0.447427
putative inactive receptor-like protein kinase	TraesCS1B02G236000		-0.52677					-0.612861
anaphase-promoting complex subunit 1 isoform X1	TraesCS1B02G238300				-0.46498	-0.770471
E3 ubiquitin-protein ligase MARCH5-like	TraesCS1B02G238900		-0.431636			-0.830817
CAAX prenyl protease 2	TraesCS1B02G240900		0.762682
Serine threonine-protein kinase TOR	TraesCS1B02G241900			-0.267297
ethylene-responsive transcription factor ERF071	TraesCS1B02G243200							2.32222	2.00584
serine/arginine-rich splicing factor SR30-like isoform X1	TraesCS1B02G244200					0.574378
phytochrome A-associated F-box protein	TraesCS1B02G244300					0.856197
	TraesCS1B02G244700					-0.514563
Histone H2B.1	TraesCS1B02G244900	0.32923	0.421005		-0.391442	-0.553572
histone H3.2	TraesCS1B02G245000		0.388947		-0.386451	-0.42874
predicted protein	TraesCS1B02G246200					-1.21937
Subtilisin-like protease SBT1.6	TraesCS1B02G246400										-1.96412
BAF17277.1 Os05g0372800	TraesCS1B02G247300					0.941466
Protein BONZAI 3	TraesCS1B02G247700		-0.510989				-0.340956
nascent polypeptide-associated complex subunit alpha-like protein 1	TraesCS1B02G248000					-0.492902
threonine--tRNA ligase, mitochondrial 1	TraesCS1B02G248400								3.08666
Eukaryotic peptide chain release factor subunit 1-2	TraesCS1B02G248600							2.11795
peptide chain release factor PrfB3, chloroplastic	TraesCS1B02G249100		-0.82448	-0.764705		-0.781533	-0.687656
predicted protein	TraesCS1B02G251200		-0.580346				-0.581861
calmodulin binding protein PICBP	TraesCS1B02G251300					0.620144
cytochrome P450 94A2-like	TraesCS1B02G251600							1.27319	2.7705
annexin D3	TraesCS1B02G251900					1.0379
7-hydroxymethyl chlorophyll a reductase, chloroplastic	TraesCS1B02G252900		-0.487199	-0.331061
UDP-sulfoquinovose synthase, chloroplastic	TraesCS1B02G253500			-0.326729		-0.749792
50S ribosomal protein L1, chloroplastic	TraesCS1B02G254000		-0.357069			-0.709041
	TraesCS1B02G254100		-0.277027	-0.336045
AP2-like ethylene-responsive transcription factor At2g41710	TraesCS1B02G254300					-0.703673
E3 ubiquitin-protein ligase RLIM	TraesCS1B02G254700		0.314627			-0.422506
probable transmembrane GTPase FZO-like, chloroplastic	TraesCS1B02G255100		-0.524144	-0.363178		-0.591311	-0.375993
putative leucine-rich repeat receptor-like serine/threonine-protein kinase At2g14440	TraesCS1B02G257200					0.531398
protein PALE CRESS, chloroplastic	TraesCS1B02G257400		0.309619			-1.0953
nitrate regulatory gene2 protein	TraesCS1B02G258100					-0.335108
kinesin-like protein KIN-14J	TraesCS1B02G259800					-0.501348
probable serine/threonine-protein kinase PBL7	TraesCS1B02G260300							-0.875727	-0.767469
predicted protein	TraesCS1B02G260400					-0.449004
endo-1,3;1,4-beta-D-glucanase-like	TraesCS1B02G260500							1.97519	1.6473
chitinase 2-like	TraesCS1B02G260600					0		1.76455	2.64649
predicted protein	TraesCS1B02G260800					-0.932771			-0.608045
basic 7S globulin	TraesCS1B02G263100	1.25864	1.5559	0.982408	0.646464	1.99216	2.99344	1.60143	1.4814
LEC14B protein	TraesCS1B02G263400		-0.393973
LRR receptor-like serine/threonine-protein kinase ERECTA	TraesCS1B02G263500					-0.903308			-0.735219
predicted protein	TraesCS1B02G263700			0.36185	0.614368	0.505596
cytochrome P450 734A1	TraesCS1B02G264200					0.736366
cytochrome P450 734A1	TraesCS1B02G264400					0.819276	0.601359
pyruvate, phosphate dikinase 2	TraesCS1B02G264900					0.742776		0.75041	0.942057
predicted protein	TraesCS1B02G265300		-0.373467			-0.818924			-0.585105
	TraesCS1B02G266800					-1.12704	0.332706		-0.68388
	TraesCS1B02G266900					-0.549625
	TraesCS1B02G267000		0.285201	0.330788
Cysteine proteinase inhibitor 3	TraesCS1B02G267100					0.390383	-0.330506
65-kDa microtubule-associated protein 5	TraesCS1B02G267200					-0.622888
predicted protein	TraesCS1B02G267800		0.628223	0.780467		0.518896	0.906896	0.817003
protein NRT1/ PTR FAMILY 3.1-like	TraesCS1B02G267900					-0.592076	0.704476	0.659539
Ubiquitin fusion degradation protein 1-like protein	TraesCS1B02G268600					0.551752	0.36139
transcription factor MYBC1	TraesCS1B02G268900					0.749213
Isopentenyl-diphosphate Delta-isomerase I	TraesCS1B02G269500					0.786243	0.412505
putative disease resistance RPP13-like protein 1	TraesCS1B02G269800					1.38964	0.628307
beta-hexosaminidase 3-like	TraesCS1B02G270100		-0.504728	-0.306166		-0.529887
protease Do-like 10, mitochondrial	TraesCS1B02G270700					-0.617606
thioredoxin-like fold domain-containing protein MRL7L homolog, chloroplastic	TraesCS1B02G270800					-1.16215
DNA topoisomerase 2	TraesCS1B02G271100			-0.355949		-0.761006
	TraesCS1B02G271300						1.46867
guanosine nucleotide diphosphate dissociation inhibitor 2	TraesCS1B02G271700						0.383952
guanosine nucleotide diphosphate dissociation inhibitor 2	TraesCS1B02G271800						0.308559
Glycine-rich protein 2	TraesCS1B02G273000		0.484751			-0.465376
Glycine-rich protein 2	TraesCS1B02G273100		0.474164			-0.581318	0.414378
GDSL esterase/lipase At1g71691-like	TraesCS1B02G273500		0.401698
predicted protein	TraesCS1B02G273600		-0.564869				-0.541094
TPX2 (targeting protein for Xklp2) protein family	TraesCS1B02G273800					-0.394448
zinc finger CCCH domain-containing protein 44-like isoform X5	TraesCS1B02G274000		0.35713				0.468634
GA C20oxidase2	TraesCS1B02G274200					2.21017	-0.841904	-1.00064
60S ribosomal protein L4-1	TraesCS1B02G274700		0.398017
F-box protein SKP2A	TraesCS1B02G275600					0.972184			0.675526
dual specificity protein phosphatase PHS1	TraesCS1B02G275700					-0.617899
predicted protein	TraesCS1B02G276500	1.34048	1.34916	0.626639	0.613246	3.33497	2.30121	1.30749	1.59166		-2.31044
predicted protein	TraesCS1B02G276700	1.20003	1.789	1.11849		2.00281	2.06112	1.73271
predicted protein	TraesCS1B02G276800	0.282554	0.41108			0.717445	1.78184		0.941572
predicted protein	TraesCS1B02G276900	1.02977	1.46646	1.1331	0.707997	2.12654	2.68609	1.95907	1.61501
	TraesCS1B02G278800					-0.342359	0.385302
Deoxycytidine kinase	TraesCS1B02G279500			-0.376119		-0.664839
predicted protein	TraesCS1B02G281200		2.95307	3.15691		2.3127	2.99485	1.5459	-0.758243
predicted protein	TraesCS1B02G281600		1.66146	1.44094		1.51847	1.71458	1.76639
predicted protein	TraesCS1B02G282300							2.38027
soluble inorganic pyrophosphatase	TraesCS1B02G283300	1.1871	1.57704	1.31833	0.937063	1.80429	1.88221	1.31715	1.21985
U-box domain-containing protein 29-like	TraesCS1B02G284200					1.72164
Serine/threonine-protein kinase Nek4	TraesCS1B02G284600					-0.880777			-0.809056
	TraesCS1B02G284900					-0.872277
protein TRANSPARENT TESTA 1-like	TraesCS1B02G285900		1.88941	2.06965			2.24739	2.26891
cytochrome P450 94C1	TraesCS1B02G286300		0.984351			1.39839	0.963746
60S acidic ribosomal protein P2B	TraesCS1B02G286500		0.258262
uncharacterized acetyltransferase At3g50280-like	TraesCS1B02G287800				-0.505787	0.899672	0.797222		-0.647257
	TraesCS1B02G288200						0.868554
protein LOL1 isoform X1	TraesCS1B02G288600		-0.35009
O-fucosyltransferase 19	TraesCS1B02G288800			1.08953		0.663978	0.704877	1.02143
universal stress protein PHOS32	TraesCS1B02G289700		0.564582	0.327809		-0.32612	0.748208	0.685706
DNA replication complex GINS protein PSF1	TraesCS1B02G289800					-0.65777
rop guanine nucleotide exchange factor 7	TraesCS1B02G289900					-0.43221
transcription factor ILR3	TraesCS1B02G290500			0.370441		0.352703
PRA1 family protein A1	TraesCS1B02G290700		0.421624				0.375435
protein SODIUM POTASSIUM ROOT DEFECTIVE 2-like	TraesCS1B02G292800		0.394322
predicted protein	TraesCS1B02G293100	-0.388816	-0.349885					-1.08387	-0.894708
kinesin-like protein KIN-10C isoform X1	TraesCS1B02G293500			-0.391944	-0.384839	-0.526351
fasciclin-like arabinogalactan protein 4	TraesCS1B02G293800		0.739137
subtilisin-like protease SBT1.2	TraesCS1B02G296000						1.80736
	TraesCS1B02G296400		0.692862				1.46737
probable DNA helicase MCM8 isoform X1	TraesCS1B02G298100			-0.506134		-0.851271
	TraesCS1B02G298400					1.10748		1.05106	1.56136
	TraesCS1B02G299300		-0.680522			2.19081			1.2854
	TraesCS1B02G299600					3.70495
putative transcription factor Hap3/NF-YB family	TraesCS1B02G300900		0.354018			-0.721154
putative transcription factor Hap3/NF-YB family	TraesCS1B02G301000	0.333172		-0.595206	-0.372345	-0.456491
putative transcription factor Hap3/NF-YB family	TraesCS1B02G301100		0.258692	-0.365139	-0.406064	-0.419987
	TraesCS1B02G301700					0.341863
UTP--glucose-1-phosphate uridylyltransferase 3, chloroplastic	TraesCS1B02G304500		-0.409675	-0.28151		-0.530469	-0.475402
putative transcription factor Hap3/NF-YB family	TraesCS1B02G304700					-0.554765
zinc transporter 5	TraesCS1B02G306500					-0.749619
PRA1 family protein B2	TraesCS1B02G307400					0.514233
protein RETICULATA-RELATED 5, chloroplastic-like	TraesCS1B02G307600					0.590368
protein MAINTENANCE OF PSII UNDER HIGH LIGHT 1	TraesCS1B02G308500		-0.657402	-0.409129		-0.865815
TOM1-like protein 6	TraesCS1B02G308600					0.944645		0.617646	0.92042
protein NUCLEAR FUSION DEFECTIVE 4	TraesCS1B02G309000					0.738619	-0.832762
WEB family protein At2g38370	TraesCS1B02G309200					-0.602757
DNA replication licensing factor MCM3 homolog 2	TraesCS1B02G309300			-0.291693		-0.818978
U-box domain-containing protein 16	TraesCS1B02G310100					1.15051	0.672926
splicing factor, proline- and glutamine-rich	TraesCS1B02G310800					0.601547
serine/threonine-protein kinase STN8, chloroplastic	TraesCS1B02G311200					-0.53879
serotonin N-acetyltransferase 1, chloroplastic	TraesCS1B02G312700		-0.547758	-0.332174		-0.644972
putative LRR receptor-like serine/threonine-protein kinase	TraesCS1B02G312800		-0.369298			0.573342	-0.361862
xyloglucan galactosyltransferase KATAMARI1 homolog	TraesCS1B02G315700							1.43769
	TraesCS1B02G316000			0.425076		0.716028
type I inositol polyphosphate 5-phosphatase 10-like	TraesCS1B02G316500					0.863473	-0.629035
60S ribosomal protein L30	TraesCS1B02G318200		0.287241			-0.464448
Putative disease resistance protein RGA3	TraesCS1B02G320500								0.726378
predicted protein	TraesCS1B02G320900		0.363386			-0.828258
predicted protein	TraesCS1B02G321000		0.460974			-0.95711
cytochrome P450 98A1	TraesCS1B02G321800					0.477171
Aldehyde dehydrogenase family 2 member C4	TraesCS1B02G321900							1.09104	1.86242
probable sugar phosphate/phosphate translocator At2g25520	TraesCS1B02G322400		0.565403			0.404775	0.650058
probable calcium-transporting ATPase 6, plasma membrane-type	TraesCS1B02G324000							1.15354	1.43923
putative glucan endo-1,3-beta-glucosidase GVI	TraesCS1B02G324300			0.704073		0.723946	0.779742	0.886742
	TraesCS1B02G326200			-0.425133
structural maintenance of chromosomes protein 4	TraesCS1B02G326400			-0.491966	-0.455203	-0.700432
Ribosomal protein L11 methyltransferase	TraesCS1B02G327400						-0.72505
protein translation factor SUI1 homolog	TraesCS1B02G329300					0.339204
histone deacetylase 5	TraesCS1B02G329500					0.736156
peroxidase 1-like	TraesCS1B02G330400		-0.543511					-1.30142	-0.80242
peroxidase 1-like	TraesCS1B02G331200		1.20938					1.28629
peroxidase 1	TraesCS1B02G331300						0.806811		-0.813382
22.3 kDa class VI heat shock protein	TraesCS1B02G331900			0.674125
actin-related protein 6	TraesCS1B02G333100					-0.44401
	TraesCS1B02G333400					-1.27863
	TraesCS1B02G333600		0.40123
GDSL esterase/lipase At5g45910-like	TraesCS1B02G333800		0.669196	0.770993		0.595535	0.797301
cyclic nucleotide-gated ion channel 4	TraesCS1B02G334100		0.755184
	TraesCS1B02G336500					0.946208
	TraesCS1B02G337400			1.19839	0.644827			1.58331	0.760367
BLE2 protein-like protein	TraesCS1B02G337600		-0.364545			-0.536717	-0.681618
jacalin-related lectin 3	TraesCS1B02G338500			0.313959		0.580703	0.343634
jacalin-related lectin 3-like	TraesCS1B02G338600		0.688233	1.1578			-0.648794
thioredoxin H-type	TraesCS1B02G339000		-0.626656			0.601331	-0.566131
photosystem II reaction center W protein, chloroplastic-like	TraesCS1B02G339500		-0.616721	-0.517824		-0.458737	-0.685389	-0.603251	-0.601004
putative rRNA methylase YtqB	TraesCS1B02G339600					-0.505458
	TraesCS1B02G341900					1.89547
	TraesCS1B02G342400			-0.362535
protein BREAST CANCER SUSCEPTIBILITY 1 homolog	TraesCS1B02G343100			-0.465579		-0.706891
serine/threonine-protein kinase tricorner-like	TraesCS1B02G344100					0.353134
serine carboxypeptidase-like 51	TraesCS1B02G345000		-1.17734	-0.702159		-0.610099	-0.846553	-1.18768
Protein SRG1	TraesCS1B02G345200					-0.435318
probable xyloglucan glycosyltransferase 7	TraesCS1B02G345400		0.385577	0.376534			0.697239	0.589586
PLASMODESMATA CALLOSE-BINDING PROTEIN 2-like	TraesCS1B02G346200		0.612578		-0.497667	-0.580372	0.812851
probable magnesium transporter NIPA6 isoform X1	TraesCS1B02G346700		-0.57345
rac-like GTP-binding protein 2	TraesCS1B02G347000					-0.451093
tubby-like F-box protein 9	TraesCS1B02G347200			0.450652
anthocyanidin 3-O-glucosyltransferase 2	TraesCS1B02G349900		-0.861158
probable alpha,alpha-trehalose-phosphate synthase [UDP-forming] 7	TraesCS1B02G350600					0.565878
Serine/threonine-protein kinase HT1	TraesCS1B02G351900			0.418234		0.338022
probable transcriptional regulatory protein At2g25830	TraesCS1B02G352500					-0.534562
delta DNA polymerase	TraesCS1B02G353400		0.772573				0.878006
GATA transcription factor 12	TraesCS1B02G353700		0.611119			-0.584564	0.655671
BAHD acyltransferase DCR	TraesCS1B02G354000	0.327557	0.338928						-0.620529
probable pectinesterase 53	TraesCS1B02G354500						-0.621375	-0.896588	-0.840565
peroxidase 2-like	TraesCS1B02G355000		-2.14974
	TraesCS1B02G355900					5.72807		3.20889	4.31654
ABC transporter A family member 7	TraesCS1B02G356200							3.02979	2.10983
mitochondrial-processing peptidase subunit alpha	TraesCS1B02G356900			-0.269983
ATP-dependent 6-phosphofructokinase 6	TraesCS1B02G357000		0.35889					0.570628
predicted protein	TraesCS1B02G357400					-0.518376
	TraesCS1B02G358200		1.10583
photosystem I assembly factor PSA3, chloroplastic	TraesCS1B02G360500					-0.609344			-0.723301
Anthocyanidin 5,3-O-glucosyltransferase	TraesCS1B02G361600	0.757638	0.971895			1.40755	0.871616
Anthocyanidin 5,3-O-glucosyltransferase	TraesCS1B02G361700					-0.741521			-1.11908
probable DNA replication complex GINS protein PSF3	TraesCS1B02G362500					-0.829836
enoyl-CoA delta isomerase 2, peroxisomal-like	TraesCS1B02G363700					0.82893	0.507866
protein STICHEL-like 3	TraesCS1B02G364000					-0.521825
	TraesCS1B02G365200					-1.22068	0.670262		-0.931874
uncharacterized LOC103630624	TraesCS1B02G366100					0.534689	0.532815
Phospholipase A1-II 7	TraesCS1B02G367500		-0.886109	-0.690398		-1.12845		-1.15101	-1.49859
Phospholipase A1-II 7	TraesCS1B02G367600	-0.449425	-0.917319			-1.00668		-0.959166	-1.24326
Phospholipase A1-II 7	TraesCS1B02G367800		-0.935027	-0.736015		-1.29678	0.565957	-1.05158	-1.81673
probable starch synthase 4, chloroplastic/amyloplastic	TraesCS1B02G368500		-0.509218				-0.49008
predicted protein	TraesCS1B02G369000					-0.503611		0.74541
rapid alkalinization factor-like	TraesCS1B02G371600		1.31524			1.14105
probable choline kinase 2	TraesCS1B02G373100			0.567334		0.568377	0.648666	0.754444	0.883241
predicted protein	TraesCS1B02G374000					-0.834918			-0.700164
mitochondrial outer membrane protein porin 2	TraesCS1B02G374200		0.262688
probable WRKY transcription factor 50	TraesCS1B02G374700					6.92602			1.55221
putative cyclin-dependent kinase F-2	TraesCS1B02G375400							1.76254	1.78567
histone H3.2	TraesCS1B02G375900		0.389518		-0.439301	-0.482183
probable ADP,ATP carrier protein At5g56450	TraesCS1B02G376900					1.10118
cysteine-rich receptor-like protein kinase 10	TraesCS1B02G377500							0.741883	2.62333
AQK91827.1 DUF1230 family protein	TraesCS1B02G377600					1.75954
glycosyltransferase family protein 64 protein C5	TraesCS1B02G377700					1.03871	0.640877	0.589012	0.795831
histone H2B.2-like	TraesCS1B02G378300			-0.337564		-0.512817
histone H3.2	TraesCS1B02G378400	0.528431	0.658754	-0.446816	-0.624157		0.493582
putative transcription factor Hap3/NF-YB family	TraesCS1B02G378500	0.733344	0.687132	-0.497005
histone H3.2	TraesCS1B02G378600		0.4139		-0.441282	-0.409213	0.363332
histone H3.2	TraesCS1B02G378700	0.285803	0.424116		-0.358859	-0.478098
probable cytokinin riboside 5'-monophosphate phosphoribohydrolase LOGL1	TraesCS1B02G379700					-0.852611			-0.90099
probable homogentisate phytyltransferase 2, chloroplastic	TraesCS1B02G379800		-0.626453	-0.39859		-0.735883	-0.487768
predicted protein	TraesCS1B02G380000		1.17862	1.13711			1.4094	1.45225
putative transcription factor Hap3/NF-YB family	TraesCS1B02G380200			-0.445093	-0.38406	-0.569331
	TraesCS1B02G381200		2.27262	0.861618	-2.12095		2.21991	2.28048
	TraesCS1B02G381500	-2.38454			-3.27105	-1.20244
	TraesCS1B02G382100					1.50789
probable polygalacturonase At1g80170	TraesCS1B02G382200		0.771772	0.67869		1.84385	0.570893
phospholipase D gamma 1	TraesCS1B02G382600					1.56729	-0.426704
probable polygalacturonase At1g80170	TraesCS1B02G382700		-0.468173	-1.6474	-1.23879	-1.29718
probable polygalacturonase At1g80170	TraesCS1B02G382800			-0.472932
myb-related protein Hv33	TraesCS1B02G383600		1.21364			0.815063
myb-related protein Hv33	TraesCS1B02G383700							-1.24841
phosphatidylinositol/phosphatidylcholine transfer protein SFH8-like isoform X2	TraesCS1B02G384500		-0.312168			0.429274	-0.423792
mitogen-activated protein kinase kinase kinase NPK1-like	TraesCS1B02G384900								3.1507
histone H2B.2-like	TraesCS1B02G386400	0.325402	0.317169			-0.354494
histone H2B.2-like	TraesCS1B02G386500		0.271601			-0.692401
histone H2B.2-like	TraesCS1B02G386700			-0.28428		-0.700702	0.426637
VIP1 protein	TraesCS1B02G386900					-0.493468
chlorophyll a-b binding protein of LHCII type 1-like	TraesCS1B02G388200	-0.532594	-1.06101	-0.41483			-0.544247	-0.929117
predicted protein	TraesCS1B02G388300	-0.342233	-1.09935				-0.794339
	TraesCS1B02G391100		0.298398
probable protein phosphatase 2C 71	TraesCS1B02G391400					0.554272	-0.498239
peptidyl-tRNA hydrolase, mitochondrial	TraesCS1B02G391800					0.67692
unnamed protein product	TraesCS1B02G392100						-1.03677
AP2/ERF and B3 domain-containing protein Os05g0549800-like	TraesCS1B02G392300		2.94502	1.63281		3.6198	2.44816	1.15129	0.83496
ankyrin repeat-containing protein NPR4-like	TraesCS1B02G392900					-0.328953
E3 ubiquitin-protein ligase Arkadia	TraesCS1B02G393400					1.46959			1.12793
laccase-15-like isoform X1	TraesCS1B02G394300		0.727491			-1.37541
non-specific lipid-transfer protein 2	TraesCS1B02G394400			-0.77079		0.653291
non-specific lipid-transfer protein 2-like	TraesCS1B02G394700									-1.5570200000000001	-1.50559
LEAF RUST 10 DISEASE-RESISTANCE LOCUS RECEPTOR-LIKE PROTEIN KINASE-like 1.2	TraesCS1B02G394900							1.94359
zinc finger protein BRUTUS	TraesCS1B02G395000			0.551484		-0.514918	1.14995
	TraesCS1B02G397200					1.77217
	TraesCS1B02G397300					1.8786
	TraesCS1B02G397700					1.60856
pre-mRNA-splicing factor ATP-dependent RNA helicase	TraesCS1B02G398400					0.584939
myrosinase-binding protein 2-like	TraesCS1B02G398600		-0.286724	-0.279993		-1.50548			-1.91964
Histone chaperone ASF1B	TraesCS1B02G403000			-0.397408		-0.785556
Putative disease resistance protein RGA3	TraesCS1B02G403100		-0.528637			-0.410366
CDP-diacylglycerol--serine O-phosphatidyltransferase 2	TraesCS1B02G404000			0.535935				0.715509
photosystem II protein Z (chloroplast)	TraesCS1B02G404500		-1.52488				-1.62338
ATP synthase CF0 subunit IV (chloroplast)	TraesCS1B02G404700					2.20047			2.25073
ATP synthase CF0 subunit I (chloroplast)	TraesCS1B02G405000		-0.788918	-0.77588		1.31761	-1.47544		1.07527	-1.68451
ABP35461.1 ORF107c (chloroplast)	TraesCS1B02G406100					3.8343
putative esterase	TraesCS1B02G407500		1.10661	1.15602			1.1306
asparagine synthetase [glutamine-hydrolyzing] 2	TraesCS1B02G408200			-0.270979		-0.36564
serine/threonine protein phosphatase 2A 57 kDa regulatory subunit B' kappa isoform	TraesCS1B02G408600		0.299778			-0.38894
60S ribosomal protein L35a-1	TraesCS1B02G409800					-0.437309
predicted protein	TraesCS1B02G410300						3.33795	1.00858	2.1866		-1.91774
predicted protein	TraesCS1B02G410800					0.357433	0.55714
probable 1-deoxy-D-xylulose-5-phosphate synthase 2, chloroplastic	TraesCS1B02G411100			0.951813		0.983509		1.62305	1.79458
predicted protein	TraesCS1B02G411900					1.69763	0.658213		1.11107
cytochrome b561 and DOMON domain-containing protein At3g61750-like	TraesCS1B02G412100							-0.929195
chloroplast hypothetical protein (mitochondrion)	TraesCS1B02G413100					1.7976			2.2128
60S ribosomal protein L37a-1 isoform X1	TraesCS1B02G413700		0.323783
probable sodium/metabolite cotransporter BASS1, chloroplastic	TraesCS1B02G413800			-0.474927
predicted protein	TraesCS1B02G413900						2.13423	1.91016	1.47901
hypothetical protein TRIUR3_15614	TraesCS1B02G414600			0.508973
	TraesCS1B02G415600		-0.477082
uncharacterized oxidoreductase At4g09670	TraesCS1B02G417000					-0.580663
ribosomal L1 domain-containing protein 1-like	TraesCS1B02G417200		0.49495
glutamate receptor 3.4 isoform X1	TraesCS1B02G418500					-0.927591
cell number regulator 2	TraesCS1B02G418800		2.75989	1.99646	0.791311	3.87056	2.3532	1.10896	0.963368		-1.22952
pirin-like protein	TraesCS1B02G420000		1.6086	1.99205		0.782641	1.2577
photosystem I reaction center subunit VI, chloroplastic	TraesCS1B02G420100		-0.592454	-0.460061			-0.424173
	TraesCS1B02G422400					1.05945
probable calcium-binding protein CML45	TraesCS1B02G422600							3.66319	2.98024
fasciclin-like arabinogalactan protein 11	TraesCS1B02G424900					-0.521682			-0.649797
fasciclin-like arabinogalactan protein 13	TraesCS1B02G425000			0.286883		-0.517927			-0.626664
60S ribosomal protein L18a-like protein	TraesCS1B02G427700			0.489082		0.396604	0.485266	0.577076
60S ribosomal protein L18a	TraesCS1B02G427900		0.370085			-0.55197
cytochrome b561 domain-containing protein	TraesCS1B02G428000					-0.651599		-1.36532	-1.35818
	TraesCS1B02G429600					-0.503498
Ribosome maturation factor RimM	TraesCS1B02G431200		-0.306518	-0.415936		-0.92926			-0.835954
GDP-mannose 3,5-epimerase 1	TraesCS1B02G431500						0.585216		0.730274
chlorophyll a-b binding protein of LHCII type 1-like	TraesCS1B02G432700		-0.620696
Chlorophyll a-b binding protein, chloroplastic	TraesCS1B02G433300	-0.323218	-0.953888	-0.362694		0.875331	-1.00419
predicted protein	TraesCS1B02G433400		0.288986
ABC transporter C family member 2	TraesCS1B02G433800							1.0435	1.64872
putative rRNA methyltransferase	TraesCS1B02G434500		0.443582		-0.440662	-0.33247
sugar transporter ERD6-like 4	TraesCS1B02G435900			0.31068		0.39852
Iron-sulfur cluster assembly protein 1	TraesCS1B02G436500							3.03192	2.67797
50S ribosomal protein L12, chloroplastic-like	TraesCS1B02G436700		-0.344877	-0.477103		-0.901099			-0.960073
Salutaridine reductase	TraesCS1B02G437500	0.814908	1.40622	1.14562		2.87563	1.76811	1.41486	1.37126		-1.18002
protein ROOT PRIMORDIUM DEFECTIVE 1	TraesCS1B02G440200					-1.19661
protein CHUP1, chloroplastic	TraesCS1B02G442500					-0.688981
GTP-binding nuclear protein Ran-2	TraesCS1B02G443100		0.364275
pentatricopeptide repeat-containing protein At1g15510, chloroplastic	TraesCS1B02G443600					-0.731231			-0.767942
fatty acid amide hydrolase	TraesCS1B02G443700		-0.321042					-0.774384
8-amino-7-oxononanoate synthase	TraesCS1B02G445000		-0.350917			-1.02594	-0.455006	-0.920251	-0.926959
transcription elongation factor 1 homolog	TraesCS1B02G446800					0.614457
	TraesCS1B02G447200			0.682405				1.94717	2.3903
	TraesCS1B02G448000					0.931608
probable DNA-3-methyladenine glycosylase 2	TraesCS1B02G448400		0.875359
protein RADIALIS-like 3	TraesCS1B02G449200					2.02826	-1.79438	-0.934246	1.16326
sister chromatid cohesion 1 protein 1	TraesCS1B02G450400			-0.530011
predicted GPI-anchored protein 58	TraesCS1B02G450500			0.992543		1.57054
putative receptor-like protein kinase At4g00960	TraesCS1B02G451600					0.522301
probable solanesyl-diphosphate synthase 3, chloroplastic	TraesCS1B02G452100		-0.520181			-0.333743
hypothetical protein SEVIR_3G134200v2	TraesCS1B02G452300							3.37089
Sorting nexin-16	TraesCS1B02G453700					0.550578
predicted protein	TraesCS1B02G453900	3.34829			1.74269	6.9618	4.3503		2.07813
cysteine-rich receptor-like protein kinase 6	TraesCS1B02G454100					5.76248	3.60442
putative cell division cycle ATPase	TraesCS1B02G455200		0.379112	0.653332	0.550773	0.972633	0.955403		1.03026
Late embryogenesis abundant protein Lea14-A	TraesCS1B02G455900		0.930647	0.919331		0.720975	1.83324	1.37601	0.662902
S-type anion channel SLAH2-like	TraesCS1B02G456200							2.20429	2.23456
S-type anion channel SLAH2-like	TraesCS1B02G456300							3.28213	3.63471
berberine bridge enzyme-like 18	TraesCS1B02G456900		2.27153	2.42567		3.20396	2.44347	2.68225	1.83183
	TraesCS1B02G459100		0.326129	0.369552		0.528926
putative polyol transporter 1	TraesCS1B02G460600			0.492909
pentatricopeptide repeat-containing protein At4g01030, mitochondrial	TraesCS1B02G461800			-0.489136
CTP synthase	TraesCS1B02G462000					-0.451983
protein PLASTID TRANSCRIPTIONALLY ACTIVE 14	TraesCS1B02G462200					-0.982535			-0.708514
tryptophan synthase alpha chain	TraesCS1B02G463100					0.706458		0.98788	1.49437
putative mitochondrial chaperone BCS1-B	TraesCS1B02G464800							3.78626	2.78458
putative mitochondrial chaperone BCS1-B	TraesCS1B02G465000		0.914507	1.14316		0.94691	1.56326	1.66766	1.27079		-5.22837
Trimethylguanosine synthase	TraesCS1B02G465400				-0.602585
pathogen-related protein	TraesCS1B02G466200		0.458741			2.4024	1.43423	0.917346	1.90775
RNA polymerase sigma factor sigC	TraesCS1B02G467100					-0.959893			-0.630297
L-type lectin-domain containing receptor kinase IX.1-like	TraesCS1B02G467700					4.12626			1.54898
RGG repeats nuclear RNA binding protein A	TraesCS1B02G468700			-0.317157		-0.531856
predicted protein	TraesCS1B02G469200					0.57846
	TraesCS1B02G469500					0.477528
	TraesCS1B02G469600	-0.763918	-0.976825			0
berberine bridge enzyme-like 18	TraesCS1B02G469800							2.77217
calmodulin-like protein 7	TraesCS1B02G470900						3.13468	1.67412	1.13308
calmodulin-like protein 7	TraesCS1B02G471000							1.35748	1.56962
predicted protein	TraesCS1B02G475000		-0.684296				-0.507538
DEAD-box ATP-dependent RNA helicase 15 isoform X1	TraesCS1B02G477500		0.353786
UDP-glucose 4-epimerase 1	TraesCS1B02G478400			0.424309		0.904865			0.633522
Protein argonaute 4B	TraesCS1B02G480100			-0.334384		-0.598274
Zinc finger CCCH domain-containing protein 33	TraesCS1B02G480400		0.678761				0.728637	0.772089
predicted protein	TraesCS1B02G000800					0.648711
Phospholipid-transporting ATPase 10	TraesCS1B02G001800						0.464517	0.771485	0.776029
ubiquitin-like-specific protease ESD4	TraesCS1B02G005000		0	0			0
protein MEI2-like 3 isoform X1	TraesCS1B02G008000					-0.530962
	TraesCS1B02G012300		-0.904796				-1.00826
	TraesCS1B02G013300			-0.91631	-0.671055	-1.07878		-1.05097	-2.09118
myrosinase-binding protein 2-like	TraesCS1B02G014200	-0.989345				-1.74999	1.19741
myrosinase-binding protein 2-like	TraesCS1B02G014200	-0.989345				-1.74999	1.19741
defensin Tm-AMP-D1.2-like	TraesCS1B02G018100		0.754095						-1.55928
arginine decarboxylase 2	TraesCS1B02G018200		-0.454961	-0.644574		-1.41467		-0.597126	-1.11747
putative 12-oxophytodienoate reductase 5	TraesCS1B02G018700					-0.961775			-1.94853
Ras-related protein RABD1	TraesCS1B02G019100			0.499084		0.381701	0.389882
rust resistance kinase Lr10-like	TraesCS1B02G020700					3.89861
acetylserotonin O-methyltransferase 1-like	TraesCS1B02G021000		1.04136	1.10663		-0.820668	1.29466	0.807126	-1.24812
serine/arginine-rich splicing factor SR45 isoform X1	TraesCS1B02G021200					-0.404321
G-type lectin S-receptor-like serine/threonine-protein kinase At2g19130	TraesCS1B02G022000						2.55137	2.27534
receptor-like kinase	TraesCS1B02G022300					2.73165			1.39873
V-type proton ATPase 16 kDa proteolipid subunit	TraesCS1B02G022800						0.321659
nuclear inhibitor of protein phosphatase 1	TraesCS1B02G022900						-0.499602
anthocyanidin 3-O-glucosyltransferase	TraesCS1B02G023600		1.19847
serine carboxypeptidase-like 10	TraesCS1B02G023800		-0.555793				-0.806018	-0.711314
PH, RCC1 and FYVE domains-containing protein 1	TraesCS1B02G024300		-0.501453			-0.677416
Chaperone protein DnaJ	TraesCS1B02G024600					-0.648229
Bowman-Birk type trypsin inhibitor	TraesCS1B02G025900	0.929955	1.15767			0.883631	2.03191
Bowman-Birk type trypsin inhibitor	TraesCS1B02G026700						0.834569
	TraesCS1B02G029900							-1.61
pseudouridylate synthase/ transporter	TraesCS1B02G031100					-0.652088
39S ribosomal protein L22, mitochondrial-like	TraesCS1B02G031500					-0.503147
BAF16345.1 Os05g0108400	TraesCS1B02G032400		1.6348			1.31251
maize protease inhibitor	TraesCS1B02G033900		-0.552935	-1.1595	-0.592581		-0.828711	-1.19762
E3 ubiquitin-protein ligase RDUF1	TraesCS1B02G036900			0.529934		1.11605	1.19434
ribosomal protein L2 (mitochondrion)	TraesCS1B02G038000		0.3109
protein NRT1/ PTR FAMILY 6.2	TraesCS1B02G038700						-1.16759
receptor-like cytoplasmic kinase 176	TraesCS1B02G038800			0.844996		0.657756
EGF domain-specific O-linked N-acetylglucosamine transferase-like	TraesCS1B02G041400					2.2202	1.78176	1.50469	1.57455
metallothionein-like protein 2C	TraesCS1B02G042200		0.984206			-0.744815	0.938896		-0.805831
	TraesCS1B02G045300		0.746103	0.617239		0.620136	0.9693	1.14408
putative disease resistance RPP13-like protein 3	TraesCS1B02G045800		0.570778			0.686409	0.57919
putative disease resistance RPP13-like protein 3	TraesCS1B02G046000						1.22486
fatty-acid-binding protein 3, chloroplastic	TraesCS1B02G046200		-0.53175	-0.311399		-0.329031	-0.341575
	TraesCS1B02G046300		-0.474252			0.363124	-0.431014
hydroxyproline O-galactosyltransferase GALT6	TraesCS1B02G047000						0.485219
cation/H(+) antiporter 20	TraesCS1B02G047900					1.23887
3-ketoacyl-CoA synthase 5	TraesCS1B02G048000		1.00374					1.28963
phenylalanine ammonia-lyase-like	TraesCS1B02G048300			2.19355	0.874894			1.954	1.6046
[truncated: 28,532 more rows]

## Sheet: Global_barley_DEGs
gene	_4H_NIL1_RC_vs_RI	_4H_NIL1_SC_vs_SI	_4H_NIL1_RC_vs_SC	_4H_NIL1_SI_vs_RI	_4H_NIL2_SI_vs_RI	_4H_NIL3_SI_vs_RI	_1H_NIL1_RC_vs_RI	_1H_NIL2_RC_vs_RI	_1H_NIL3_RC_vs_RI	_1H_NIL1_SC_vs_SI	_1H_NIL2_SC_vs_SI	_1H_NIL3_SC_vs_SI	_1H_NIL1_RC_vs_SC	_1H_NIL2_RC_vs_SC	_1H_NIL3_RC_vs_SC	_1H_NIL1_SI_vs_RI	_1H_NIL2_SI_vs_RI	_1H_NIL3_SI_vs_RI
HORVU1Hr1G000040	2.69564		-1.43972			1.00478
HORVU1Hr1G000090	0.777845
HORVU1Hr1G000120	-1.47728	-1.69298
HORVU1Hr1G000140	1.64411	2.17449				-1.78231		0.605479	0.622712		0.523385	1.70661						1.02463
HORVU1Hr1G000160	9999
HORVU1Hr1G000170	2.15542	2.03211
HORVU1Hr1G000210	2.33286	2.00211
HORVU1Hr1G000240							9999									9999
HORVU1Hr1G000270												-0.722704
HORVU1Hr1G000340										1.1998200000000001
HORVU1Hr1G000430	0.696423					1.23769
HORVU1Hr1G000350		4.50391
HORVU1Hr1G000470							9999									4.58227
HORVU1Hr1G000520		1.1918
HORVU1Hr1G000560		4.90587
HORVU1Hr1G000590	9999
HORVU1Hr1G000660						-1.86898						1.66768
HORVU1Hr1G000710	2.70866		-1.76185			0.79659
HORVU1Hr1G000720						1.35722
HORVU1Hr1G000810		6.2643		-2.30904		-1.61245	2.08263	3.36805	2.08938	1.31457	2.69393	2.29272			1.1382300000000001		-.93989400000000001	1.31834
HORVU1Hr1G001090	3.31061	3.29606
HORVU1Hr1G001220	4.75606
HORVU1Hr1G001480	9999					1.14954
HORVU1Hr1G001510												3.45524						5.38303
HORVU1Hr1G001560						-4.32647
HORVU1Hr1G001660	-0.782662						4.65422	4.84912	1.97832		3.78851	1.92864
HORVU1Hr1G001670								3.26897			2.86321	2.20541
HORVU1Hr1G001710	4.92567					1.69663
HORVU1Hr1G001770	1.0116	1.15651				-0.877808	1.15758	1.15525			0.914398
HORVU1Hr1G001810	-2.16088	-1.77076
HORVU1Hr1G001890	-1.32751	-1.72571				1.60232
HORVU1Hr1G001920	2.51263	2.9404
HORVU1Hr1G002090	4.18149	4.7716		-1.3277600000000001			0.827404				0.583075
HORVU1Hr1G002100		4.38097		-3.0305499999999999								-0.613197
HORVU1Hr1G002150	-1.26527	-1.07874
HORVU1Hr1G002460											2.73488
HORVU1Hr1G002470							7.42233
HORVU1Hr1G002600							2.82284	1.86043			2.59506
HORVU1Hr1G002590	1.1846					-1.35288	2.54739	2.93794	1.19608		2.69454	1.73813	-1.2533799999999999				-.78224400000000005
HORVU1Hr1G002670	4.90976						1.63674									3.28776
HORVU1Hr1G002740	0.748047	1.15967
HORVU1Hr1G002760	9999	9999		-1.8833599999999999							-0.802182						-.73122799999999999
HORVU1Hr1G002830	0.908401
HORVU1Hr1G002890								2.62167	1.96543		1.73431	2.03449
HORVU1Hr1G002960	1.1824	1.3399
HORVU1Hr1G002970	9999	3.68248
HORVU1Hr1G003170						0.718958
HORVU1Hr1G003270							1.35733
HORVU1Hr1G003300	0.920489	0.933149
HORVU1Hr1G003520	-1.11473
HORVU1Hr1G003530	1.07419
HORVU1Hr1G003740	-1.18365
HORVU1Hr1G003750	-0.856794
HORVU1Hr1G003940	2.81095
HORVU1Hr1G004080								0.659045			0.589873
HORVU1Hr1G004150	3.69273	7.28011		-3.0568300000000002		-1.24684	1.7031	1.7538		1.18065	1.58504
HORVU1Hr1G004200		1.9167		-2.0737399999999999		-0.908847
HORVU1Hr1G004330		1.21968	1.26637			-1.00999
HORVU1Hr1G004400	-1.05154	-1.90754				1.52625					-0.487663
HORVU1Hr1G004430	2.37522		-1.20235			0.745471	0.631218
HORVU1Hr1G004520														9999			9999
HORVU1Hr1G004650	-3.0034					1.84534
HORVU1Hr1G004700						-2.60138
HORVU1Hr1G004720						1.54697	1.61884
HORVU1Hr1G004820						4.80154
HORVU1Hr1G004980	2.28735	4.20781				-2.30978			1.99754		0.916488	3.16874						1.41102
HORVU1Hr1G005100	1.16639	4.19525		-2.8408600000000002		-1.92789	0.998272				0.523928						1.012
HORVU1Hr1G005110		3.84098
HORVU1Hr1G005120	1.72924					0.782753
HORVU1Hr1G005140									-0.537721
HORVU1Hr1G005180	2.90528	1.9402				-3.86721	3.13127	2.85911								1.23298
HORVU1Hr1G005230						-1.0456	2.08725	2.20793			2.15474	1.11951				1.61221		1.18964
HORVU1Hr1G005260		1.43638		-.98492199999999996
HORVU1Hr1G005290	1.18545	2.54247				-3.60192			2.37999		2.53283	4.07262						1.53849
HORVU1Hr1G005510						-3.65704						2.66523
HORVU1Hr1G005600		-1.0433				0.919066
HORVU1Hr1G005680	2.38882	1.89519				-0.973413
HORVU1Hr1G005710	1.71101	1.31521				-0.855183
HORVU1Hr1G005730										-1.0567899999999999
HORVU1Hr1G005790							1.82496
HORVU1Hr1G005870				-5.4907300000000001
HORVU1Hr1G005920	5.60019	1.61371	-3.06413			0.858726						-0.927073						-0.695062
HORVU1Hr1G005980		1.76497		-1.8190299999999999		-0.920138
HORVU1Hr1G006750														9999
HORVU1Hr1G006860									0.548533			0.89513
HORVU1Hr1G006920												-2.27321
HORVU1Hr1G006950						-0.755985
HORVU1Hr1G007010	2.16565	2.01623
HORVU1Hr1G007310	1.15811	1.65978				-0.748912
HORVU1Hr1G007480	3.67571	7.31896		-3.2704499999999999		-1.72419	1.35709	1.37065	1.28302	.877382	1.00788				1.0986499999999999
HORVU1Hr1G007580	-0.587125
HORVU1Hr1G007600	-0.694711
HORVU1Hr1G007640	-1.29755	-1.32887
HORVU1Hr1G007720	7.44753			-1.4877100000000001
HORVU1Hr1G007730						-0.83799	0.907484									1.26815
HORVU1Hr1G007790	2.19062	2.15432		-.93310300000000002
HORVU1Hr1G007800	2.55795	2.11762
HORVU1Hr1G007830	6.88424	5.45296	-3.86957	-2.4210699999999998
HORVU1Hr1G007840	2.8655	5.2476		-3.8829899999999999
HORVU1Hr1G007850				-2.9929100000000002
HORVU1Hr1G007910		9999						-1.69699
HORVU1Hr1G008300	9999
HORVU1Hr1G008350	-0.909692
HORVU1Hr1G008360				-3.9069400000000001		-4.86044	9999					5.95886						1.51805
HORVU1Hr1G008540		9999		-2.1211600000000002		-4.57836	9999		4.61146			4.82193
HORVU1Hr1G008560	-0.753782
HORVU1Hr1G008580						-1.56073
HORVU1Hr1G008620	-0.557671
HORVU1Hr1G008810	-1.37966	-2.03944
HORVU1Hr1G008830						1.65293
HORVU1Hr1G008900	-1.01819
HORVU1Hr1G009080									-1.08128
HORVU1Hr1G009140		9999
HORVU1Hr1G009250		1.48916				-2.39118		1.20913	1.0679		0.861128	1.11579
HORVU1Hr1G009430						1.20565
HORVU1Hr1G009490	9999	9999
HORVU1Hr1G009610																		-1.13196
HORVU1Hr1G009800	9999	9999
HORVU1Hr1G009900		1.22608				-0.763339
HORVU1Hr1G009920										-.942824	-0.86377
HORVU1Hr1G010120		9999								4.5477299999999996						1.04324		1.40221
HORVU1Hr1G010130	1.72774
HORVU1Hr1G010230	0.706485		-1.07814
HORVU1Hr1G010250	3.66862	2.12253	-2.1056			-0.840914
HORVU1Hr1G010380	2.60222	1.44862
HORVU1Hr1G010810	1.50233	1.40786
HORVU1Hr1G010820	0.870754					0.678117
HORVU1Hr1G011300		-1.12592
HORVU1Hr1G011430							0.769329					0.567345
HORVU1Hr1G011520		-1.0723				1.07007
HORVU1Hr1G011540														9999			9999
HORVU1Hr1G011610	2.81896	1.96843
HORVU1Hr1G011730	-0.897952
HORVU1Hr1G011800	-1.11894	-1.27015
HORVU1Hr1G011840		-1.22042
HORVU1Hr1G011900		2.0207		-2.0637500000000002
HORVU1Hr1G011930	9999	9999
HORVU1Hr1G011990							2.2988	1.79213	1.01911	1.14968	1.42683
HORVU1Hr1G012110		-0.95962				1.24183
HORVU1Hr1G012140		9999				-1.56461	1.36831	1.14728	1.87314		0.929282	0.884447			1.6021700000000001
HORVU1Hr1G012190	-1.09473	-1.5675
HORVU1Hr1G012240									1.44305
HORVU1Hr1G012440	1.27959					0.986575
HORVU1Hr1G012490	3.89859	2.51812
HORVU1Hr1G012680		1.00927				-1.06523	2.38607	3.39585	2.32378		2.07215	2.96639
HORVU1Hr1G012730	2.29296	1.9302
HORVU1Hr1G013190	1.3617
HORVU1Hr1G013210	1.89933
HORVU1Hr1G013480				-2.4249999999999998		-3.55568		3.91455	2.82759
HORVU1Hr1G013580	-0.874096
HORVU1Hr1G013700	3.32115	2.8037
HORVU1Hr1G013740						1.68014
HORVU1Hr1G013820	1.14111	1.52652				-1.20789		0.970786	1.09207		0.752468	1.30249
HORVU1Hr1G013870	5.12101					-1.81005			0.922509			1.41294
HORVU1Hr1G013900	-1.35475	-1.36548				1.41115						0.78966
HORVU1Hr1G013970		-0.918387				1.04287											-1.16639
HORVU1Hr1G014010		1.31378		-1.52677		-0.960952
HORVU1Hr1G014070	-0.642694
HORVU1Hr1G014140	-0.860915	-1.73087				1.71076
HORVU1Hr1G014270						1.30387
HORVU1Hr1G014370		1.15029				-0.944137
HORVU1Hr1G014570	1.77086	1.18459
HORVU1Hr1G014580	0.976866	0.930331				-0.861802		0.732499
HORVU1Hr1G014730	-0.938671							0.715829	0.742644		0.473023	0.889732
HORVU1Hr1G014800						-0.932984
HORVU1Hr1G014950	1.74792	2.293				-2.05757
HORVU1Hr1G015000		-0.970641				1.62538
HORVU1Hr1G015090	1.46768	2.51121		-1.7043200000000001			2.25437	3.66745	3.01242		3.28877	3.39071
HORVU1Hr1G015210	4.06338	4.34481				-1.96921	1.73947	2.86821			2.32489		-1.06345				-.639899
HORVU1Hr1G015260	3.90791	1.60805
HORVU1Hr1G015490						0.79599
HORVU1Hr1G015550	2.17379	1.87323							0.909677		0.56767	1.25492
HORVU1Hr1G015560	2.27766	1.93584										1.08098
HORVU1Hr1G015590	0.722603
HORVU1Hr1G015660						-0.659146			0.554149		0.437908	0.558519
HORVU1Hr1G015670	-3.36762	-2.1352
HORVU1Hr1G015720											1.45686						1.2242599999999999
HORVU1Hr1G015770						-1.0281		0.95179	1.31943		0.786782	2.69073						1.21673
HORVU1Hr1G015810	-1.47473											1.22797
HORVU1Hr1G015870	9999
HORVU1Hr1G015920						2.1435
HORVU1Hr1G015940	-0.771104	-0.942039				0.827034
HORVU1Hr1G016080		-0.961797				1.80673						-1.01485
HORVU1Hr1G016200	3.4304	1.62224	-1.64799
HORVU1Hr1G016360	0.864017					0.863255
HORVU1Hr1G016480	1.14685											0.611955
HORVU1Hr1G016660	2.12431	2.21781										-0.661301
HORVU1Hr1G016700		9999
HORVU1Hr1G016710	-2.97811	-3.56862				1.37879
HORVU1Hr1G016770	5.7869	1.95641	-2.56505	1.2669600000000001
HORVU1Hr1G016790	1.53676
HORVU1Hr1G016840						-1.31829						3.3061						2.04632
HORVU1Hr1G016980	1.80042	1.25532								-1.2293499999999999	-0.569265				1.35009		-.93886499999999995
HORVU1Hr1G017050	1.10058	1.50817		-1.06111		-0.762488	0.796559		0.910069		0.630602	1.35198
HORVU1Hr1G017170	5.79658	1.89664	-3.52268
HORVU1Hr1G017210	-1.40332
HORVU1Hr1G017240		-1.06938									0.845183	0.845302
HORVU1Hr1G017380									0.599404			1.44146						0.887678
HORVU1Hr1G017410	4.00104		-2.44396
HORVU1Hr1G017480	-1.12689	-1.11586
HORVU1Hr1G017500	1.49349	1.49431										1.52721
HORVU1Hr1G017570	-0.632156
HORVU1Hr1G017580												1.16305						0.971351
HORVU1Hr1G017660							1.39127						-1.16001
HORVU1Hr1G017700	1.26089	1.27674							0.678824		0.389356	0.816884
HORVU1Hr1G017740	-0.87725	-0.923818								-.77635799999999999				1.3974299999999999		1.02045	.87651900000000005
HORVU1Hr1G017770	-1.32784	-1.62077				1.19256
HORVU1Hr1G017830													.57146399999999997
HORVU1Hr1G017900	2.4888	2.11038
HORVU1Hr1G017970	5.31453	2.52851	-2.33776
HORVU1Hr1G018080						0.634294
HORVU1Hr1G018260	-1.21199
HORVU1Hr1G018350												-1.49384
HORVU1Hr1G018370	-1.18199					1.1395
HORVU1Hr1G018500						1.22147
HORVU1Hr1G018540						-0.678859	0.723687				0.618404
HORVU1Hr1G018720	-1.27808	-1.83935				1.26438
HORVU1Hr1G018750						-0.911807
HORVU1Hr1G018770						-1.72088
HORVU1Hr1G019380						-1.91846
HORVU1Hr1G019390	-0.799389
HORVU1Hr1G019410						-2.72802
HORVU1Hr1G019500	3.25277	3.68011				-2.20624	2.20854	3.14177	3.18701	1.31677	2.12088	3.22008			.78166100000000005			0.796062
HORVU1Hr1G019530		-1.09857
HORVU1Hr1G019590	-1.00163
HORVU1Hr1G019600		1.23934		-1.48255		-0.831632
HORVU1Hr1G019740								9999	9999		9999
HORVU1Hr1G019750		9999				-4.53033			9999		9999							1.82091
HORVU1Hr1G019770	3.10024								1.9023			2.27692
HORVU1Hr1G020000	4.25798		-2.44645
HORVU1Hr1G020020						-1.9832
HORVU1Hr1G020040												-0.621031
HORVU1Hr1G020140	3.94924	2.35899
HORVU1Hr1G020190		1.35349
HORVU1Hr1G020410	0.912908							1.54872	1.51531		1.53925	1.80437
HORVU1Hr1G020450	0.857024	1.14231							0.770045		0.427035	1.16971
HORVU1Hr1G020500	-0.702475
HORVU1Hr1G020530	-0.666957
HORVU1Hr1G020690											0.431951	0.95838
HORVU1Hr1G020720						-2.01512	2.71646
HORVU1Hr1G021120	2.6553	1.99865
HORVU1Hr1G021140							2.49231	3.71848	2.40613		2.1084	2.61978					-.871062
HORVU1Hr1G021150							2.40182	2.39896	2.3227		1.94485	2.62673	-1.5137100000000001
HORVU1Hr1G021160		1.67441				-1.85985	2.62258	2.83665	2.27474		3.20343	2.54317
HORVU1Hr1G021170	9999
HORVU1Hr1G021340	1.77137
HORVU1Hr1G021540	-0.681426
HORVU1Hr1G021620	-1.35382	-1.5488
HORVU1Hr1G021650	9999	4.15821															.91491500000000003
HORVU1Hr1G021720	1.58738	1.73175
HORVU1Hr1G021760	-0.80364						1.69482	2.09702	1.6832		2.26455	2.24797
HORVU1Hr1G021780												0.886028
HORVU1Hr1G021800														-.49135699999999999
HORVU1Hr1G021840	1.30748
HORVU1Hr1G021930	1.60363
HORVU1Hr1G021990						-1.50363
HORVU1Hr1G022020	4.06497	4.43183		-1.41934			0.821723	0.670492			0.551577	-0.926615
HORVU1Hr1G022060	5.55353
HORVU1Hr1G022130	-0.61472
HORVU1Hr1G022250	0.980308
HORVU1Hr1G022270	1.0558
HORVU1Hr1G022290	2.18311
HORVU1Hr1G022370	-0.581171
HORVU1Hr1G022390		9999
HORVU1Hr1G022400				-5.0372000000000003
HORVU1Hr1G022430	1.87126	3.20397		-1.31115		-2.98982	3.37426	3.14706	2.35847	1.8913500000000001	2.77177	2.64177
HORVU1Hr1G022530										-1.15706		-0.923479	-.91268199999999999
HORVU1Hr1G022570	0.989517	1.34141
HORVU1Hr1G022660	-0.562813	-1.30604				1.55155
HORVU1Hr1G022710	1.21391					0.879899
HORVU1Hr1G022800								-0.793293
HORVU1Hr1G022810		1.20748		-1.1814100000000001		-0.797547
HORVU1Hr1G022840	-1.05262	-1.42258				1.31826
HORVU1Hr1G023030	0.685652
HORVU1Hr1G023060	1.05953
HORVU1Hr1G023130																	-9999
HORVU1Hr1G023160	1.22549
HORVU1Hr1G023220	-0.795414	-0.975447
HORVU1Hr1G023320	1.21152
HORVU1Hr1G023330		9999
HORVU1Hr1G023460	1.20799
HORVU1Hr1G023520	3.08493	2.37252
HORVU1Hr1G023650								-9999	-9999									9999
HORVU1Hr1G023660	1.24562	1.57447
HORVU1Hr1G023690						1.11515
HORVU1Hr1G024000	-0.671098	-0.898767				0.936739
HORVU1Hr1G024050	2.25646
HORVU1Hr1G024090													1.22763
HORVU1Hr1G024180	3.76755		-1.96534	1.75831		1.86545	-1.31269	-0.854179	-0.706086	-1.0000100000000001	-1.11244	-1.94536
HORVU1Hr1G024240						-1.00311					0.388111
HORVU1Hr1G024280		9999
HORVU1Hr1G024400	-0.802119	-1.1959				1.55323											-.62155400000000005
HORVU1Hr1G024540	2.29961	3.89652				-0.862407
HORVU1Hr1G024580	-0.852163	-1.12666				0.747695
HORVU1Hr1G024660	1.25066	1.61781
HORVU1Hr1G024710	1.19067	1.28253
HORVU1Hr1G024860	4.01994	2.09738										-0.600332						-0.692489
HORVU1Hr1G024870							1.23424	0.916517			0.733761
HORVU1Hr1G025010						-1.15827
HORVU1Hr1G025090	-1.321	-1.83133					-2.57317	-3.64168				2.06908		-4.7906000000000004	-2.9873699999999999
HORVU1Hr1G025060						-2.3551	-2.61904			-2.96184
HORVU1Hr1G025250	9999											-0.520282
HORVU1Hr1G025340		-1.04422				1.27767
HORVU1Hr1G025390	-1.60891	-1.94812				1.33676
HORVU1Hr1G025440	0.786091
HORVU1Hr1G025480	-1.76213	-1.7172
HORVU1Hr1G025530	2.15854	2.1897				-1.83444
HORVU1Hr1G025570						-1.7651
HORVU1Hr1G025670	0.829561
HORVU1Hr1G025690	0.77312
HORVU1Hr1G025870	2.31699
HORVU1Hr1G025890	1.12321
HORVU1Hr1G025940	3.2236	3.43504				-1.82089
HORVU1Hr1G026320	2.00287
HORVU1Hr1G026330	2.56988	1.22949
HORVU1Hr1G026480	-1.02819
HORVU1Hr1G026520	1.02028	1.84599				-1.07999		1.00121	0.565845		0.573119
HORVU1Hr1G026530	1.13824	1.45751
HORVU1Hr1G026590	-0.843854	-1.03937										0.553553
HORVU1Hr1G026650	0.746404
HORVU1Hr1G026750	1.15775	1.16609
HORVU1Hr1G026780	-2.39951	-2.13299				0.935032
HORVU1Hr1G026840						-0.826802
HORVU1Hr1G026920							-3.45071	-3.67781	-4.94363			2.66296		-4.9005099999999997	-3.47566	-1.64528		4.09575
HORVU1Hr1G027400	1.31918
HORVU1Hr1G027420	0.540982
HORVU1Hr1G027550	0.727272					0.71476
HORVU1Hr1G027690	-0.531664
HORVU1Hr1G027700	1.56755	4.14468				-2.56959	1.17506	2.37881	1.29279		2.24671	1.46524
HORVU1Hr1G027810											-0.373016
HORVU1Hr1G027840	-1.58973	-1.82944				1.22061
HORVU1Hr1G027920	-0.791936
HORVU1Hr1G028030	1.40961	1.96185					1.49582	1.80665	1.47082		1.88932	1.39655				0.959963
HORVU1Hr1G028200		1.05041				-3.048		0.851169	1.27859		0.800202	1.32332
HORVU1Hr1G028250		9999
HORVU1Hr1G028430		3.76836				-1.15876
HORVU1Hr1G028520	1.5862
HORVU1Hr1G028680	0.613462					1.03502
HORVU1Hr1G028720	0.921183	1.12364
HORVU1Hr1G028780												-0.851897
HORVU1Hr1G028820	1.50527	1.62237
HORVU1Hr1G028900							2.48112				3.19177	2.43615
HORVU1Hr1G028890	-0.762951
HORVU1Hr1G028920		1.51944
HORVU1Hr1G029180	2.25101
HORVU1Hr1G029280						1.7227
HORVU1Hr1G029460	3.02807	1.66713				0.752173
HORVU1Hr1G029640	1.10606
HORVU1Hr1G029770		4.50416		-3.4610799999999999	-1.44295
HORVU1Hr1G029850	-1.03707	-1.03683
HORVU1Hr1G029870	1.73929	1.2795
HORVU1Hr1G029950	-0.98314
HORVU1Hr1G030000	0.690239					0.821237
HORVU1Hr1G030040	1.88957					0.742369
HORVU1Hr1G030060		1.89656						1.60234
HORVU1Hr1G030100				-1.52725		-1.08306
HORVU1Hr1G030140	1.19961	1.26341
HORVU1Hr1G030200	2.15291	1.07518
HORVU1Hr1G030540						0.915892
HORVU1Hr1G030740		1.34071				-0.964421
HORVU1Hr1G030790	1.47434
HORVU1Hr1G031230	-0.809759					1.14761
HORVU1Hr1G031250						0.884485
HORVU1Hr1G031270						0.73455
HORVU1Hr1G031370	0.702812
HORVU1Hr1G031970						0.832388
HORVU1Hr1G032090	3.32251	1.67588
HORVU1Hr1G032150		5.27072
HORVU1Hr1G032610	1.34617
HORVU1Hr1G032670	1.00318					0.664792
HORVU1Hr1G033110		-1.3634	-2.13225	-1.23776				1.02835
HORVU1Hr1G033390	1.79916	1.15679
HORVU1Hr1G034400						-0.779329						-0.561284
HORVU1Hr1G034470						0.772169						0.521659
HORVU1Hr1G034570	1.07064
HORVU1Hr1G035280	1.30261
HORVU1Hr1G035360						-1.67381						1.48103
HORVU1Hr1G035380	-1.05378
HORVU1Hr1G035440	-0.610325
HORVU1Hr1G035650	-0.910832
HORVU1Hr1G035720						1.77378
HORVU1Hr1G036040		1.57727		-1.8928499999999999
HORVU1Hr1G036060	0.770683
HORVU1Hr1G036340	-0.831304
HORVU1Hr1G036500	-1.74678			-1.0423500000000001		-0.749829
HORVU1Hr1G036670						1.12383
HORVU1Hr1G036920	0.932621	1.21611				-1.80608		1.09067	1.14628		1.05046	1.44659
HORVU1Hr1G036970						-2.04238		1.64704			1.80276
HORVU1Hr1G036990	1.2642
HORVU1Hr1G037110	3.05948					0.884064						-0.816282
HORVU1Hr1G037250								0.881688	0.933109			0.900097
HORVU1Hr1G037270						-3.00244						2.90224
HORVU1Hr1G037320						-1.16095
HORVU1Hr1G037340	2.08286
HORVU1Hr1G037550						-1.37503						0.951752
HORVU1Hr1G037570		1.71444
HORVU1Hr1G037650	4.89853		-3.56765			0.890892
HORVU1Hr1G037730		-0.948151
HORVU1Hr1G037760	2.74324		-1.37232			1.03183
HORVU1Hr1G038010										-2.6017800000000002
HORVU1Hr1G038180						-1.12344
HORVU1Hr1G038210	-0.635621
HORVU1Hr1G038260		1.82795
HORVU1Hr1G038330	0.969783	1.18646
HORVU1Hr1G038620	4.37689	2.3146	-2.06143
HORVU1Hr1G038680	1.31733	2.85729		-1.5959399999999999		-0.795325
HORVU1Hr1G038700	2.82526	2.90327				-1.71192												0.689222
HORVU1Hr1G038750	1.2232
HORVU1Hr1G038850	0.581195
HORVU1Hr1G038870						-2.87042
HORVU1Hr1G038880	-1.27126	-1.35629
HORVU1Hr1G038890	1.49363	1.91609		-.94748900000000003
HORVU1Hr1G038950	3.61157					-1.24886						1.82734
HORVU1Hr1G038990	0.935961	1.76047
HORVU1Hr1G039050	-0.61586
HORVU1Hr1G039090	-1.10084	-1.03887									-0.589204
HORVU1Hr1G039160	2.92204	1.58189	-1.50983
HORVU1Hr1G039220		2.90641							3.78986
HORVU1Hr1G039250	3.46685		-1.67314			0.958723						-0.765153
HORVU1Hr1G039260	1.13557
HORVU1Hr1G039370						-1.69706		0.949224	0.917629		0.606839	1.13908
HORVU1Hr1G039540												0.806286
HORVU1Hr1G039600	-0.72605
HORVU1Hr1G039720						-1.30271	2.43713	3.90558	1.86643	1.4206700000000001	2.912	2.43811
HORVU1Hr1G039790	-0.702323
HORVU1Hr1G039820	2.70586					1.56892				-.993452	-1.24793		-.65905999999999998				-1.5468999999999999	-0.742944
HORVU1Hr1G039870	-1.04038											0.756425
HORVU1Hr1G040110	-1.1422	-1.89391
HORVU1Hr1G040160	1.14079
HORVU1Hr1G040420									-0.704636		-0.384052	-1.0098
HORVU1Hr1G040560						-0.69059
HORVU1Hr1G040700	1.28869
HORVU1Hr1G040720	2.54774	2.58051											-.59701400000000004
HORVU1Hr1G040930	-0.58016
HORVU1Hr1G041020	2.06967	1.4586
HORVU1Hr1G041030						0.738231
HORVU1Hr1G041220				-1.3963099999999999
HORVU1Hr1G041530												-0.854778
HORVU1Hr1G041630	-0.912044
HORVU1Hr1G041650						-0.786416
HORVU1Hr1G041710	-1.30425	-1.07447
HORVU1Hr1G041720	1.39664	3.1914				-2.22619	0.898539	0.919074			0.853146
HORVU1Hr1G041820	0.996899	1.19686				-0.830994
HORVU1Hr1G041960																		-1.07534
HORVU1Hr1G041990	-1.07867	-1.26477				0.728722
HORVU1Hr1G042020		1.09256
HORVU1Hr1G042030	-1.46601					-0.897071						0.708672
HORVU1Hr1G042050		0.966466
HORVU1Hr1G042060	1.48414					0.747447
HORVU1Hr1G042220	1.36409	1.29008
HORVU1Hr1G042250						-1.9604					1.02689	1.21036
HORVU1Hr1G042270	1.84272	1.0129
HORVU1Hr1G042280						-0.993285
HORVU1Hr1G042360		-1.21101										-1.21641
HORVU1Hr1G042370	1.03101
HORVU1Hr1G042440									0.94738					.80380700000000005
HORVU1Hr1G042490	3.34163	1.17072	-1.68518
HORVU1Hr1G042550	-0.646104
HORVU1Hr1G042710		1.07456
HORVU1Hr1G042810	1.17872	1.04652
HORVU1Hr1G043040		-1.21008				1.24001
HORVU1Hr1G043280	-0.955676										-0.519006
HORVU1Hr1G043380	9999
HORVU1Hr1G043520				-1.1892100000000001		-0.979504
HORVU1Hr1G043580	-1.26784					0.875682
HORVU1Hr1G043710						-1.23569						0.883946
HORVU1Hr1G043730						0.873326
HORVU1Hr1G043820	-0.664978	-1.07313
HORVU1Hr1G043830	-1.49418	-1.08393
HORVU1Hr1G043870	1.78978	1.17927
HORVU1Hr1G043880	3.2335
HORVU1Hr1G043900	-0.829625					1.8215					-0.492874
HORVU1Hr1G043910	4.6942	5.73921		-1.2598499999999999		-1.94713	2.48441	3.16123	2.54707		2.99746	2.57996	-1.28579			0.754668
HORVU1Hr1G043920	3.94677	3.88515				-0.873381	1.93055	2.25899	1.30125		2.22391	1.34049
HORVU1Hr1G043940	1.72881
HORVU1Hr1G044000	3.57761	4.38496				-2.86268	2.52502	3.0822	2.3165	1.3667199999999999	2.79222	2.85653	-1.2793699999999999				-.63263999999999998
HORVU1Hr1G044020		0.876649
HORVU1Hr1G044080		1.66842
HORVU1Hr1G044120		1.55937		-1.60646		-0.858577
HORVU1Hr1G044200	0.863194
HORVU1Hr1G044350	0.775002	0.952923
HORVU1Hr1G044570	0.634625
HORVU1Hr1G044590	-0.608895
HORVU1Hr1G044680	0.884525
HORVU1Hr1G044740		-0.951282
HORVU1Hr1G044770						1.53023
HORVU1Hr1G044780		1.19002		-1.20648		-1.19985
HORVU1Hr1G044890				-3.1302699999999999
HORVU1Hr1G044930	-0.905469	-1.00811				0.761086
HORVU1Hr1G045070	0.81764
HORVU1Hr1G045080						0.878692
HORVU1Hr1G045220	0.856137	1.03106
HORVU1Hr1G045230		9999						-1.07156									.89175300000000002
HORVU1Hr1G045280						0.973611
HORVU1Hr1G045360							1.41083									1.71926
HORVU1Hr1G045490				-1.7497499999999999
HORVU1Hr1G045520	1.31754					1.08669
HORVU1Hr1G045590						1.11206
HORVU1Hr1G045670						1.07519
HORVU1Hr1G045690						-1.3769		2.61715
HORVU1Hr1G045700						-1.60422
HORVU1Hr1G046010												-0.778819
HORVU1Hr1G046020						-0.645439
HORVU1Hr1G046320	1.93265	1.70824
HORVU1Hr1G046400	1.74004	1.82124
HORVU1Hr1G046420	-1.07794
HORVU1Hr1G046630	2.03587	1.73736				-1.99282					0.886944	1.20493
HORVU1Hr1G046690	3.40562	4.07618		-1.5654999999999999
HORVU1Hr1G046710	0.846766
HORVU1Hr1G046740						-0.957376
HORVU1Hr1G046940	2.01477	1.46629
HORVU1Hr1G047000	1.07123
HORVU1Hr1G047010	3.22389	1.39848											.58744600000000002
HORVU1Hr1G047030	1.17656	1.45922				-1.9393	2.57867	3.41193	3.76562	1.18685	3.33956	4.77508						1.60535
HORVU1Hr1G047090						-1.80754					1.55328
HORVU1Hr1G047100						1.13727
HORVU1Hr1G047110	1.63266	1.48566
HORVU1Hr1G047180	2.1795
HORVU1Hr1G047220		-1.13672				0.761953
HORVU1Hr1G047350						-0.925213
HORVU1Hr1G047380	-1.8576
HORVU1Hr1G047390	-1.34198	-2.09242
HORVU1Hr1G047400	-0.808932	-1.25145
HORVU1Hr1G047440	2.38295	2.05191
HORVU1Hr1G047570												1.52775
HORVU1Hr1G047710	-0.653623	-1.57798				1.62032
HORVU1Hr1G047800		-1.32074
HORVU1Hr1G047820						0.889607
HORVU1Hr1G047930											-0.420846	-0.726231
HORVU1Hr1G048140						1.49561
HORVU1Hr1G048150						1.32089
HORVU1Hr1G048290	-1.32882	-2.16744				1.34506
HORVU1Hr1G048340	-0.871603	-1.11199										1.01326
HORVU1Hr1G048360	1.13083	1.81814
HORVU1Hr1G048400	-0.865078	-0.939164
HORVU1Hr1G048430								1.03373	1.17058
HORVU1Hr1G048480						-0.75463
HORVU1Hr1G048530	1.17146
HORVU1Hr1G048610	1.95486
HORVU1Hr1G048630								1.5442			1.60107	1.47738
HORVU1Hr1G048700						-1.0707
HORVU1Hr1G048720						0.885241
HORVU1Hr1G048840	-0.687839
HORVU1Hr1G048860	-0.844149	-1.06784
HORVU1Hr1G048900	1.79325	1.80603										1.10705
HORVU1Hr1G048970						-0.878419
HORVU1Hr1G049000		4.29589					-0.86759					-0.859656
HORVU1Hr1G049070	3.47917	4.21412		-1.7479199999999999		-2.30507	2.80647	3.67476	3.93621			3.94026					-1.0507500000000001	1.14308
HORVU1Hr1G049100						-2.10407
HORVU1Hr1G049190	9999	9999		-2.17414	-3.8815300000000001	-3.20217	9999				9999						-1.2583899999999999	2.16237
HORVU1Hr1G049210		2.69703							3.98609								-1.1501399999999999
HORVU1Hr1G049230						-3.26353	2.00635			2.0183300000000002	2.76129	5.34814						1.48328
HORVU1Hr1G049260		2.99302							3.79993			4.38606
HORVU1Hr1G049270	1.94202	3.93985			-2.1715399999999998	-2.04748	3.80051	4.96718	4.94111			5.50511	-2.3462900000000002				-1.0340100000000001	1.20268
HORVU1Hr1G049280	3.28102	6.12819		-1.76197		-2.93997	3.07287	3.65679	2.85368	1.0409200000000001	3.76337	3.56	-1.56077					0.927276
HORVU1Hr1G049390						-3.91559
HORVU1Hr1G049420	-1.39784	-1.97768										2.85501
HORVU1Hr1G049460						0.661334
HORVU1Hr1G049470	2.28587
HORVU1Hr1G049480	-1.20404					-0.79362
HORVU1Hr1G049490								0.790621
HORVU1Hr1G049520							-0.638645
HORVU1Hr1G049550												0.546995
HORVU1Hr1G049650		1.86098
HORVU1Hr1G049760	1.08779					1.33575
HORVU1Hr1G049820	-0.766747					0.936083			0.8605
HORVU1Hr1G049840	1.31284	1.84434
HORVU1Hr1G049860	1.63638	2.70312
HORVU1Hr1G049900						-0.94008
HORVU1Hr1G049980		1.54377		-1.8597999999999999		-1.04861
HORVU1Hr1G050020								-3.21611				4.0603
HORVU1Hr1G050050	-0.776909						1.35597		1.08609
HORVU1Hr1G050110	0.913899
HORVU1Hr1G050130	0.727832					1.341
HORVU1Hr1G050470						1.05142
HORVU1Hr1G050480	-0.89055											0.917421
HORVU1Hr1G050620		3.30276		-1.5229200000000001		-1.22498
HORVU1Hr1G050640	-1.25063	-1.5117				1.13799
HORVU1Hr1G050720	1.43616
HORVU1Hr1G050730		-1.3077				1.07241						-0.832977
HORVU1Hr1G050780	3.55883	2.52901				-1.92991			1.1703
HORVU1Hr1G050830	1.30276
HORVU1Hr1G050880												0.689319
HORVU1Hr1G050900						0.76449
HORVU1Hr1G050950	1.46022
HORVU1Hr1G051020	-0.686036	-1.42343										1.41852
HORVU1Hr1G051150						1.46709
HORVU1Hr1G051160						1.63375
HORVU1Hr1G051180	1.47067
HORVU1Hr1G051200	0.884911	1.35584
HORVU1Hr1G051210	1.94073	2.66668				-1.19349
HORVU1Hr1G051310	1.2886	1.03158
HORVU1Hr1G051330	2.18333		-1.29577
HORVU1Hr1G051350	-0.648986
HORVU1Hr1G051360	2.54427
HORVU1Hr1G051410		0.987866
HORVU1Hr1G051420	3.59308
HORVU1Hr1G051440	1.3891										0.67617	0.951404
HORVU1Hr1G051460	0.794676
HORVU1Hr1G051500	1.73642
HORVU1Hr1G051510		3.01275
HORVU1Hr1G051580	4.46445	4.32102				-3.01251	2.00364			2.2577600000000002		2.36012
HORVU1Hr1G051700	0.697852					1.65852			0.590734			0.864795					-.85755400000000004
HORVU1Hr1G051740	2.94011							-0.633983			-0.460774	-0.764701
HORVU1Hr1G052010						-1.04659			0.991267		0.755716	1.34917
HORVU1Hr1G052040	-1.17143	-1.09554
HORVU1Hr1G052060	1.45148
HORVU1Hr1G052110	1.7207
HORVU1Hr1G052290	2.21806
HORVU1Hr1G052310	-0.705567
HORVU1Hr1G052350												1.2698
HORVU1Hr1G052400	9999
HORVU1Hr1G052430	5.05309	6.11324				-2.13647	3.37476	4.96289	4.74002		4.44976	5.76494	-1.2097800000000001
HORVU1Hr1G052470	9999
HORVU1Hr1G052620	2.54515	4.67093		-2.4260899999999999
HORVU1Hr1G052700						-1.31103						2.59166						1.65182
HORVU1Hr1G052730	-0.959061
HORVU1Hr1G052780	0.910444					0.917467
HORVU1Hr1G052850		1.36626	1.47794
HORVU1Hr1G052860	-1.08069	-1.55466
HORVU1Hr1G053050		1.90075				-1.17267
HORVU1Hr1G053070	2.41416	2.66758				-1.62997	1.28791	2.03697	2.40057		1.44886	2.99855					-.92498100000000005	1.04035
HORVU1Hr1G053080						0.813948
HORVU1Hr1G053150	9999
HORVU1Hr1G053170									-9999
HORVU1Hr1G053280						-0.896585
HORVU1Hr1G053310	4.44178	2.2981
HORVU1Hr1G053320	1.76851
HORVU1Hr1G053400	4.72113	3.04108															-.58301199999999997
HORVU1Hr1G053440	2.65054	3.2818				-1.20359	0.754022	0.731662	0.738872	.87352399999999997	0.905494	1.40675		-.60950099999999996
HORVU1Hr1G053590		9999
HORVU1Hr1G053740											-1.56233	-2.03726
HORVU1Hr1G053770	2.53249	2.0701				-0.741721
HORVU1Hr1G053840												0.66058
HORVU1Hr1G053900	-1.25736	-1.50475							0.687788			1.04437
HORVU1Hr1G054040		9999						0.79265	0.839267		0.530006	1.04402
HORVU1Hr1G054060	1.46582					1.33518
HORVU1Hr1G054100						-1.8217
HORVU1Hr1G054200	0.867156					1.21984
HORVU1Hr1G054230	5.33282								-0.906548			-1.65966
HORVU1Hr1G054240	2.58245	2.08987				0.804135
HORVU1Hr1G054250	3.6238	4.12486
HORVU1Hr1G054260	-0.826112	-1.77452				1.22307		-1.11846
HORVU1Hr1G054390	1.45981										-0.440056
HORVU1Hr1G054430						0.952123
HORVU1Hr1G054470								1.264				0.723906
HORVU1Hr1G054560	-1.37224	-1.09279							0.611169		1.0307			-.61294000000000004
HORVU1Hr1G054600	-1.43277
HORVU1Hr1G054610	-1.80993	-1.77768									0.684119	1.16063
HORVU1Hr1G054620	-0.843849
HORVU1Hr1G054630	3.7525		-2.34868			0.684975					0.448843
HORVU1Hr1G055140											0.664372
HORVU1Hr1G055210						-0.979463			0.794616			1.14364
HORVU1Hr1G055250	-0.605033
HORVU1Hr1G055340								0.773294				0.86683
HORVU1Hr1G055440	2.53801	1.48976
HORVU1Hr1G055470	2.31369	1.62422
HORVU1Hr1G055500		9999		#NAME?
HORVU1Hr1G055510		2.59491		-2.7132900000000002
HORVU1Hr1G055520						1.03463						0.636005
HORVU1Hr1G055530	1.53006
HORVU1Hr1G055560	2.40695	2.22653				-0.955227
HORVU1Hr1G055570		1.31574
HORVU1Hr1G055710			1.60853					1.71276	2.18828		1.82701	1.95361
HORVU1Hr1G055740	3.24792	3.48107
HORVU1Hr1G055800		3.496									-0.605444
HORVU1Hr1G055810	-1.9341
HORVU1Hr1G055890	-0.804733					0.724134
HORVU1Hr1G055930		1.71939
HORVU1Hr1G055970														3.51945			2.6733699999999998
HORVU1Hr1G056020	-1.04517	-0.9253
HORVU1Hr1G056070	2.17315	1.50933
HORVU1Hr1G056090	2.41446	1.99578
HORVU1Hr1G056120	0.959981					1.01996
HORVU1Hr1G056170		1.42033
HORVU1Hr1G056180								-0.60729	-0.580771		-0.449589	-0.909364
HORVU1Hr1G056210						-1.92654		1.83066	2.09909			1.84649
HORVU1Hr1G056220	-0.783009
HORVU1Hr1G056270	-1.11208	-2.24929
HORVU1Hr1G056260	-1.27076	-1.49503
HORVU1Hr1G056280				-2.9801099999999998		-0.746182	-0.578122
HORVU1Hr1G056470									-0.795122		-0.516328	-0.613425
HORVU1Hr1G056500	-1.59851	-1.04996
HORVU1Hr1G056510	2.32826					0.885822					0.363232
HORVU1Hr1G056530				-3.1195900000000001
HORVU1Hr1G056560	1.15936
HORVU1Hr1G056570	9999
HORVU1Hr1G056600	0.862128
HORVU1Hr1G056610	1.36421
HORVU1Hr1G056650	4.45774
HORVU1Hr1G056760											1.78021
HORVU1Hr1G056890												-1.28388
HORVU1Hr1G057140	-0.741802
HORVU1Hr1G057220	3.23747	3.32964				-2.47046		3.05151				4.17699
HORVU1Hr1G057260						-1.22418			1.68016		2.37566	2.65571						1.24229
HORVU1Hr1G057410	-1.54393		2.4604			-3.45379					1.23144
HORVU1Hr1G057460	1.44666	2.1021				-1.54041	1.33236	2.21807	2.16505		1.55013	2.7781				0.812697	-.955704	0.821373
HORVU1Hr1G057490		1.67218
HORVU1Hr1G057510						-1.20529
HORVU1Hr1G057540	1.19925					-2.83922		9999			9999
HORVU1Hr1G057600					-1.4324399999999999
HORVU1Hr1G057640	-0.570862	-1.1798				1.10137
HORVU1Hr1G057680	-2.48089	-2.84097				-1.16424	2.28974	1.58891	1.42432	2.0103900000000001	1.71322	2.62619		-.90802700000000003			-.762548	1.10924
HORVU1Hr1G057860	-4.59946	-3.81552
HORVU1Hr1G057880		5.99239	4.15283	-1.47773		-0.799555			1.96876			2.90232						1.51288
HORVU1Hr1G057940	-1.56797						-0.999348
HORVU1Hr1G058020	4.4241	3.22495
HORVU1Hr1G058040	2.39335	2.92533
HORVU1Hr1G058070						-1.63109		1.88393									-3.3406199999999999
HORVU1Hr1G058140														.50109599999999999
HORVU1Hr1G058150	9999
HORVU1Hr1G058180	-1.27847													.51406700000000005			.59950599999999998
HORVU1Hr1G058330	1.76885					0.760498
HORVU1Hr1G058420						0.786468
HORVU1Hr1G058440	1.47697
HORVU1Hr1G058450				-5.6877199999999997										.61396499999999998
HORVU1Hr1G058490							5.99166							-6.7957700000000001		6.46904	-6.3985099999999999
HORVU1Hr1G058500		1.91005		-2.3974700000000002										-2.6427399999999999			-2.6140699999999999
HORVU1Hr1G058520		2.81681		-1.84046								5.06568						1.55521
HORVU1Hr1G058540	1.6705	1.56481					-0.577973					-0.549225		.71262899999999996			.78461400000000003
HORVU1Hr1G058580	-1.08746
HORVU1Hr1G058630						0.883723
HORVU1Hr1G058810		1.42841				-1.10105					0.404169
HORVU1Hr1G058860	0.912388
HORVU1Hr1G058940						-4.84087
HORVU1Hr1G059000	-0.948385
HORVU1Hr1G059010												1.3438
HORVU1Hr1G059020		2.67369				-1.5784
HORVU1Hr1G059030						-1.06242
HORVU1Hr1G059090														-1.14574			-.87812000000000001
HORVU1Hr1G059130														-.82193799999999995
HORVU1Hr1G059300	1.50439	2.0377
HORVU1Hr1G059360	-0.672142
HORVU1Hr1G059380												-0.996409
HORVU1Hr1G059490														.84892699999999999
HORVU1Hr1G059560	9999					1.03156						-1.19653
HORVU1Hr1G059570	1.30742	1.4271
HORVU1Hr1G059750						1.13371
HORVU1Hr1G059780	1.29539	1.86259
HORVU1Hr1G059890	1.82496
HORVU1Hr1G059970	-0.558358
HORVU1Hr1G060090						0.942364
HORVU1Hr1G060140														-.78651499999999996
HORVU1Hr1G060170	-0.822837	-1.06843				0.888323
HORVU1Hr1G060190	2.67307
HORVU1Hr1G060420						-1.36133
HORVU1Hr1G060490						-0.863062						0.547084
HORVU1Hr1G060530	1.53169	2.91452		-1.4033199999999999		-0.967668	0.635046	0.62906
HORVU1Hr1G060580	2.74944
HORVU1Hr1G060610	1.25203					0.671423
HORVU1Hr1G060810									0.601985
HORVU1Hr1G060850						0.732076
HORVU1Hr1G060920	3.49964	2.55591
HORVU1Hr1G060940		1.60235		-1.3349500000000001		-0.832556					0.95768
HORVU1Hr1G060960	-0.93873	-1.2405				0.780499	1.55616	1.30927			1.00834	0.708103		-.74948899999999996			-1.04148
HORVU1Hr1G061080						-1.93654
HORVU1Hr1G061090	-0.79752													-1.7747900000000001			-2.0650599999999999
HORVU1Hr1G061140		9999				-4.0234				2.8773399999999998	4.12357	5.85914						1.05238
HORVU1Hr1G061160	-0.823231						1.72601	2.08028	2.59573	.69777500000000003	2.52339	3.24459	-.58377299999999999	-.47336800000000001	.57433699999999999			1.19777
HORVU1Hr1G061230						0.707944
HORVU1Hr1G061270		3.63698				-1.29605						1.53841
HORVU1Hr1G061360	1.19872
HORVU1Hr1G061380	3.26521	3.33511	-1.52372	-1.58683		-1.65838	1.79782	1.86298	1.43465		1.75481	1.50301				0.848689
HORVU1Hr1G061400														-1.0436000000000001
HORVU1Hr1G061550	0.705012
HORVU1Hr1G061630	-2.42733	-1.6258
HORVU1Hr1G061710		9999				-1.18587					0.831365
HORVU1Hr1G061780	-0.640884
HORVU1Hr1G061830		-1.36369				1.41562
HORVU1Hr1G061890							9999
HORVU1Hr1G061930											0.861748			-.945662
HORVU1Hr1G061970	1.70225		-1.53704			1.40513								1.5739399999999999
HORVU1Hr1G061980		2.05407
HORVU1Hr1G062030				-2.0844499999999999		-2.6197	2.35315	2.28653	1.72891		2.38172	1.55561	-.97818400000000005			0.957824
HORVU1Hr1G062080												1.29973
HORVU1Hr1G062110						0.691241								-.71407699999999996			-.577291
HORVU1Hr1G062130	1.85596	1.75979
HORVU1Hr1G062190		3.81104		-3.0248599999999999
HORVU1Hr1G062210	1.45961	1.46268
HORVU1Hr1G062250	1.2154							1.09583	1.42335		0.809309	1.97427						0.777472
HORVU1Hr1G062270		1.90266		-1.7450000000000001		-0.932604
HORVU1Hr1G062290	-0.914012
HORVU1Hr1G062330	0.873887	1.35586				-1.38247		0.848905	0.827788			1.37686
HORVU1Hr1G062340														.64379600000000003
HORVU1Hr1G062380	5.94641					-3.76521	4.32622	2.49704	3.15533	2.6396199999999999	4.80367	2.74707		-2.8770699999999998	1.54671			1.11224
HORVU1Hr1G062450						0.977477
HORVU1Hr1G062500	1.83277
HORVU1Hr1G062510	-0.855938
HORVU1Hr1G062620						-0.85494
HORVU1Hr1G062650		0.939051
HORVU1Hr1G062690	1.01254	1.13497
HORVU1Hr1G062900	2.25123	2.26372				-0.731065			0.687123		0.421753	0.711559
HORVU1Hr1G062940	1.23016	1.59986				-1.1894			0.749061			1.39576						0.742922
HORVU1Hr1G063010	-1.33697	-1.75859				0.997766
HORVU1Hr1G063050	0.93126
HORVU1Hr1G063150		3.11344				-1.08809
HORVU1Hr1G063220	0.835132					0.933319
HORVU1Hr1G063250									1.14866
HORVU1Hr1G063300		1.33673				-1.16078
HORVU1Hr1G063320	-0.759183	-1.03147
HORVU1Hr1G063330		1.71665
HORVU1Hr1G063380	1.4604					-3.23662
HORVU1Hr1G063390	2.94997	4.14644				-2.43013	0.84656	1.1797	2.0357		1.38642	2.65008						1.07528
HORVU1Hr1G063410						-0.970686	0.992007		0.78213		0.610475	1.16329
HORVU1Hr1G063420	1.50343	1.3185					1.03022		0.99627			1.66825
HORVU1Hr1G063440	9999	9999
HORVU1Hr1G063450						-1.58243
HORVU1Hr1G063470								1.12468
HORVU1Hr1G063510	1.01169
HORVU1Hr1G063590	-0.937761
HORVU1Hr1G063610	1.29264	1.11261
HORVU1Hr1G063700				-5.7669100000000002
HORVU1Hr1G063720						-0.996624
HORVU1Hr1G063740	1.84783	3.71482				-1.62394						1.48092						1.14688
HORVU1Hr1G063780	1.27092
HORVU1Hr1G063930	0.810775
HORVU1Hr1G063940	1.01954
HORVU1Hr1G064020				#NAME?
HORVU1Hr1G064030												9999
HORVU1Hr1G064040	-1.11438	-1.21893				1.10092
HORVU1Hr1G064070		2.36647				-1.57504
HORVU1Hr1G064210		1.38262		-1.08883
HORVU1Hr1G064290	-0.764374	-1.44987				1.34769
HORVU1Hr1G064300	-1.28195	-1.46108
HORVU1Hr1G064460	1.62295
HORVU1Hr1G064480						-0.724107
HORVU1Hr1G064520												9999
HORVU1Hr1G064600		1.24943		-1.26271
HORVU1Hr1G064640	1.59885	2.05477
HORVU1Hr1G064680						-1.96291
HORVU1Hr1G064700	2.68183	3.73217
HORVU1Hr1G064750	4.93503		-3.28776			1.05402
HORVU1Hr1G064770						-0.889469
HORVU1Hr1G064780							0.940704	0.927201			0.680603
HORVU1Hr1G064830												0.646478
HORVU1Hr1G064860	1.79726	1.54504
HORVU1Hr1G064870	2.93685	2.13513	-1.21063
HORVU1Hr1G064900						2.15478
HORVU1Hr1G064950	-1.77216	-1.41625
HORVU1Hr1G064970	-0.57881	-1.45565				0.741347						-0.715013
HORVU1Hr1G065030						-0.69688					0.814536	1.473						1.01193
HORVU1Hr1G065070	1.92441	1.55325
HORVU1Hr1G065100	-1.9674	-2.34709
HORVU1Hr1G065150	5.28143	6.03799		-1.33779		-3.22078	2.46107	2.59519	2.36176	.84411000000000003	2.93022	1.96906	-1.28722	-.89833700000000005	.82725899999999997
HORVU1Hr1G065200		3.96506
HORVU1Hr1G065270	1.45222	2.39895
HORVU1Hr1G065290	1.89665	1.09313							-0.937916
HORVU1Hr1G065560	1.40669
HORVU1Hr1G065570											0.367638
HORVU1Hr1G065600		9999				-5.85628		9999	9999									1.72429
HORVU1Hr1G065620	4.45331	6.12539		-1.4601			0.960973				0.434852
HORVU1Hr1G065630	5.14386	5.99655					5.31648	1.67865			2.22639					3.8243
HORVU1Hr1G065660	6.36455	9.1485		-1.63378		-1.73439	3.94665	1.51522	1.50121		1.8078	1.47613				3.04723
HORVU1Hr1G065670		4.35199				-2.76576	9999		3.97007			2.99645				9999
HORVU1Hr1G065710								-0.744948				-0.721869
HORVU1Hr1G065770							1.15802	0.73476	0.731039			1.16257	-.74021599999999999	1.1820600000000001			.80006699999999997
HORVU1Hr1G065810	3.86576	1.74347	-2.04754
HORVU1Hr1G065820	1.79408	2.37739				-1.23149		0.888062	1.39382		0.764253	2.1733		-.892702			-1.0021899999999999	1.00085
HORVU1Hr1G065950						1.31299
HORVU1Hr1G065960	-0.616988
HORVU1Hr1G065990	-1.30465	-1.75781
HORVU1Hr1G066020	-1.00776	-1.72323
HORVU1Hr1G066050	-0.982761	-1.41799				1.06452
HORVU1Hr1G066090	1.32108											0.715158						0.840999
HORVU1Hr1G066100	1.2009	2.50106
HORVU1Hr1G066130		3.26353										-0.656824
HORVU1Hr1G066190	2.80156	1.73408
HORVU1Hr1G066250	-0.73965	-1.39736				0.692271
HORVU1Hr1G066340											0.779288
HORVU1Hr1G066450	2.36113
HORVU1Hr1G066510	1.79747		-1.07155			1.14484
HORVU1Hr1G066530	-1.0391	-1.41063
HORVU1Hr1G066610						0.901871						-0.956074
HORVU1Hr1G066830														-.81036399999999997
HORVU1Hr1G066930						1.36288
HORVU1Hr1G066960		3.52955		-3.4891899999999998
HORVU1Hr1G067070	5.67132	2.13554										2.75535
HORVU1Hr1G067080	4.855	3.08506										1.71057						1.43291
HORVU1Hr1G067100						-0.752676
HORVU1Hr1G067110		1.35023				-1.0098							.78744199999999998
HORVU1Hr1G067140		1.7922
HORVU1Hr1G067200	-0.961745													.69144799999999995
HORVU1Hr1G067230	1.57856	2.22983				-1.09369						0.971126
HORVU1Hr1G067300						1.60176
HORVU1Hr1G067320						0.969173
HORVU1Hr1G067330														2.6468699999999998
HORVU1Hr1G067370		1.50497
HORVU1Hr1G067460	-0.647533
HORVU1Hr1G067480	2.66873	1.73519
HORVU1Hr1G067490		1.12441										0.6608
HORVU1Hr1G067530	1.20009													2.5615700000000001			2.1737600000000001
HORVU1Hr1G067550	2.72059	3.19053				-2.45069		1.79032
HORVU1Hr1G067660												1.30818
HORVU1Hr1G067730	1.4519	3.24699				-1.06566		3.16732						1.4296599999999999			-1.0571699999999999
HORVU1Hr1G067840	2.11096	1.36347
HORVU1Hr1G067910	1.44402	1.53378
HORVU1Hr1G067970	-1.36057	-1.6895					-2.37243	-3.32181	-4.38365	-1.05325		2.44914		-4.4283000000000001	-3.2580900000000002		-1.26363	3.5436
HORVU1Hr1G068020							1.99669	2.09543	1.83389		1.23274	1.59462					-1.4717800000000001
HORVU1Hr1G068170	2.03353	2.77591
HORVU1Hr1G068320						1.18265
HORVU1Hr1G068450											-0.639058
HORVU1Hr1G068490							1.99086									2.25285
HORVU1Hr1G068500		-1.20652				1.45594
HORVU1Hr1G068640	2.00871	1.75734
HORVU1Hr1G068870	0.671743
HORVU1Hr1G068910												-1.01333
HORVU1Hr1G068930						0.954965							-.76610299999999998
HORVU1Hr1G068960	-1.44653	-1.36091				0.884094					-1.01458
HORVU1Hr1G069100		1.39189				-1.20901						0.928223
HORVU1Hr1G069180	-1.48827	-1.46749
HORVU1Hr1G069310						-1.7823
HORVU1Hr1G069400	-1.35223	-1.40661				1.18699
HORVU1Hr1G069420						-1.302
HORVU1Hr1G069510	2.8494	2.1201
HORVU1Hr1G069530	-0.771162
HORVU1Hr1G069560		-1.15403				1.30763
HORVU1Hr1G069620									-1.01965				2.1182699999999999
HORVU1Hr1G069800	2.40029						1.97406	3.99304			3.13811	1.17988
HORVU1Hr1G069830	1.54234					1.13348	0.74701
HORVU1Hr1G069900	1.75986
HORVU1Hr1G069990		1.99565				-1.20153						0.824734						0.718265
HORVU1Hr1G070080	9999											-1.71934
HORVU1Hr1G070110		4.48494		-3.2055699999999998
HORVU1Hr1G070120	2.19373	2.83122
HORVU1Hr1G070140																		2.32214
HORVU1Hr1G070190	-1.06949	-1.92983				1.38473
HORVU1Hr1G070220	3.96273	5.38863		-1.6843600000000001		-2.24979					0.377263
HORVU1Hr1G070230						-0.78641	0.619888	0.950137	1.01205		0.749012	1.38961
HORVU1Hr1G070250	2.05743	3.69627				-2.28628	3.09993		1.46741		1.84895	2.74288						1.29739
HORVU1Hr1G070270	0.67108											0.576496
HORVU1Hr1G070290						1.21706
HORVU1Hr1G070310	1.73417	1.28804				1.34217			1.66345									-1.57986
HORVU1Hr1G070330	-0.696234
HORVU1Hr1G070420						-2.5855
HORVU1Hr1G070460		2.13956
HORVU1Hr1G070480	-2.32853
HORVU1Hr1G070580	1.86532	2.60901				-2.18398		1.03462				1.59235						0.98454
HORVU1Hr1G070640						-1.87377
HORVU1Hr1G070690	-1.93963	-0.985455				-1.0181	-0.806103			-.68882399999999999	-0.691113
HORVU1Hr1G070720						-1.23843		1.23053	0.919083			1.14847
HORVU1Hr1G070740						0.967177
HORVU1Hr1G071060		1.28866
HORVU1Hr1G071160	-1.00816											-0.568341
HORVU1Hr1G071180	-0.885977	-1.03349				0.771652
HORVU1Hr1G071190		3.47242		-4.1601800000000004
HORVU1Hr1G071200	2.19344
HORVU1Hr1G071210				-3.5497399999999999
HORVU1Hr1G071260	-1.0885
HORVU1Hr1G071340									-0.627052
HORVU1Hr1G071370	9999	9999
HORVU1Hr1G071380																		1.26824
HORVU1Hr1G071390												9999
HORVU1Hr1G071430						-1.08697			1.1728		1.53588	1.96738
HORVU1Hr1G071440	-1.50964											1.24877						1.06066
HORVU1Hr1G071460	-1.26479	-1.68003				1.04009
HORVU1Hr1G071500	9999	9999
HORVU1Hr1G071560						-1.60874								1.0081599999999999
HORVU1Hr1G071570	0.902303	1.04715
HORVU1Hr1G071580	-0.712681
HORVU1Hr1G071620	1.47953	1.59448
HORVU1Hr1G071670	1.83385
HORVU1Hr1G071760		9999
HORVU1Hr1G071780	-0.529661
HORVU1Hr1G071810	0.79143	1.10128
HORVU1Hr1G071910	-1.78846	-1.89921				1.45334
HORVU1Hr1G071960		-1.34706
HORVU1Hr1G072060	2.46061	1.84235
HORVU1Hr1G072110	1.18262	1.09472
HORVU1Hr1G072170						0.741021
HORVU1Hr1G072190		-1.22599				1.46935
HORVU1Hr1G072210	1.32575	1.58621				-1.14807	0.919134	0.695123	0.779033
HORVU1Hr1G072250	2.28007	1.27455					1.05496	1.21999	0.616592		0.750888						-.58556699999999995
HORVU1Hr1G072270	1.51924	1.55677
HORVU1Hr1G072290	1.69048	1.69705
HORVU1Hr1G072360		2.87583				-1.08617
HORVU1Hr1G072370		3.6665		-2.2240799999999998								-0.548918
HORVU1Hr1G072430						-1.06657			0.815357			0.964058
HORVU1Hr1G072500		9999
HORVU1Hr1G072570	-0.74771
HORVU1Hr1G072590	4.71061	3.95189
HORVU1Hr1G072690		9999							5.507			4.93709
HORVU1Hr1G072700	4.19408	3.64719		-1.75224		-0.93444
HORVU1Hr1G072720		1.93373				-2.32899	1.74342	1.78926	2.04933		1.82741	1.57741
HORVU1Hr1G072750	1.96471					1.08819
HORVU1Hr1G072780		1.00548				-0.789457
HORVU1Hr1G072810	-1.39594	-1.65747
HORVU1Hr1G072890	-1.5662	-1.39148				1.09153	0.891758	0.929173	0.982645	.62946199999999997	0.833383	1.20805
HORVU1Hr1G072910	1.18489	2.16688
HORVU1Hr1G073040						-1.18299
HORVU1Hr1G073150						-1.02819			1.75139			1.2418
HORVU1Hr1G073170						0.965728
HORVU1Hr1G073180	-1.12969	-1.67772
HORVU1Hr1G073210	2.25649	2.52331				-1.67311					0.915574
HORVU1Hr1G073230	-0.636387
HORVU1Hr1G073280		1.27554
HORVU1Hr1G073330	1.17334	1.09879					0.969859	0.878139	0.983687			1.1881
HORVU1Hr1G073460	-2.48049	-3.38469		1.4602599999999999		1.30322					0.903414	1.63342
HORVU1Hr1G073510	1.22151	0.946235
HORVU1Hr1G073640	0.80221
HORVU1Hr1G073670				-5.9894800000000004								-0.532866						-0.644124
HORVU1Hr1G073680												-0.530464
HORVU1Hr1G073700												0.684333	.89429599999999998
HORVU1Hr1G073720	0.590269					0.929947					-1.02515						-.88322599999999996
HORVU1Hr1G073760	0.617389						0.720929
HORVU1Hr1G073820						-1.20032
HORVU1Hr1G073840											0.528064	0.726505
HORVU1Hr1G074030	9999
HORVU1Hr1G074060	2.89665	1.37159	-1.01085			0.627497
HORVU1Hr1G074110	1.05723
HORVU1Hr1G074290						1.63142
HORVU1Hr1G074310	2.85122	2.80206				-2.06658	2.34531	2.45637	1.13295	1.34277	1.81715	2.03824
HORVU1Hr1G074330	1.43773	1.91993				-2.34022	3.04815	2.72874	2.02496	1.4567300000000001	2.19985		-1.64493		1.2656000000000001
HORVU1Hr1G074340		9999										-0.547897
HORVU1Hr1G074350		1.22583				-1.47717	1.302	1.29862	1.52831	.60506000000000004	1.5406	2.32726						1.0792
HORVU1Hr1G074380	-1.63088
HORVU1Hr1G074490						-1.09122
HORVU1Hr1G074510		9999										0.545571
HORVU1Hr1G074550	-0.710413					-0.703462	1.41428	1.81644	1.70052		1.54598	2.3638						0.747802
HORVU1Hr1G074590	2.15537	1.76155
HORVU1Hr1G074660						-1.53639						0.796259
HORVU1Hr1G074820	3.89548		-2.82389			1.01539
HORVU1Hr1G074840							1.57253				1.18845
HORVU1Hr1G074860	9999
HORVU1Hr1G074890	0.88194
HORVU1Hr1G075000	-0.935324					-1.22638
HORVU1Hr1G075040												1.95459
HORVU1Hr1G075050		4.01546				-0.763013
HORVU1Hr1G075110		2.12937				-1.71193		1.16421	1.03205		1.29267	0.979001
HORVU1Hr1G075120		-1.39649				1.40661
HORVU1Hr1G075150	0.975465
HORVU1Hr1G075160	4.53575		-2.79657			1.01475	-0.84954			-.902339	-0.641064	-0.967413
HORVU1Hr1G075170						1.313
HORVU1Hr1G075210	0.993195					0.711638						0.665765					-.72930499999999998
HORVU1Hr1G075520	-0.685902											-1.32384
HORVU1Hr1G075550		1.25117				-0.850545
HORVU1Hr1G075560	-1.1047
HORVU1Hr1G075570	0.985398	-2.36435	-1.67796			1.55826						-2.15165
HORVU1Hr1G075580	-1.25795	-1.86445				1.20513
HORVU1Hr1G075620		2.76636		-2.0198399999999999		-3.213	2.0801	2.02601	2.09683	.747977	2.06059	1.86543				1.0518
HORVU1Hr1G075640	-1.31731			-1.57039		-2.64185	1.72077	2.06416	1.92572		1.84335	1.95346			.99665899999999996			1.00113
HORVU1Hr1G075660	9999					-2.25032		9999
HORVU1Hr1G075670	4.51181	6.10633				-2.99806	2.89353				3.26226
HORVU1Hr1G075760												-2.3671
HORVU1Hr1G075770		9999
HORVU1Hr1G075780	9999					-2.19637					1.17018
HORVU1Hr1G075830	-1.74478		1.14629			0.847778			-0.818021			-0.699742	-.71322300000000005				-.76589300000000005
HORVU1Hr1G075840	-0.728817
HORVU1Hr1G075860		9999
HORVU1Hr1G075880		1.33428
HORVU1Hr1G075900	7.20119	6.91973
HORVU1Hr1G075950		-2.638
HORVU1Hr1G076060	2.18222
HORVU1Hr1G076090	-0.733903
HORVU1Hr1G076120						-1.13192			1.63574		-1.47878
HORVU1Hr1G076170	1.40149	1.81877
HORVU1Hr1G076190	2.34174	1.62426
HORVU1Hr1G076210	2.66727	1.74215
HORVU1Hr1G076300	10.7232	8.51814
HORVU1Hr1G076350						0.641659
HORVU1Hr1G076390						-1.05729
HORVU1Hr1G076430	-0.87921
HORVU1Hr1G076460	-2.01869	-2.73293				2.34981
HORVU1Hr1G076590						-3.70185												1.5537
HORVU1Hr1G076650												-1.48281
HORVU1Hr1G076660											1.03545	-0.684606			.64484900000000001
HORVU1Hr1G076670							2.0752				0.952671				.74833799999999995
HORVU1Hr1G076690		1.45453
HORVU1Hr1G076700		9999					2.0416	0.803907	1.06821		0.818574	1.64046						0.93798
HORVU1Hr1G076710	-0.693449	-1.11067				1.10163
HORVU1Hr1G076730	-1.10416		1.69261					-1.62489			-1.18956	-2.25875
HORVU1Hr1G076800	2.29052
HORVU1Hr1G076870	2.08777	1.60866
HORVU1Hr1G076880	1.0045
HORVU1Hr1G076900	-0.622422	-1.03424				0.786089
HORVU1Hr1G076910	1.28061
HORVU1Hr1G076950	2.08916	2.65927										1.78933
HORVU1Hr1G076970						-1.22319
HORVU1Hr1G077020						1.20896
HORVU1Hr1G077100	1.46648	3.22464		-1.3694999999999999
HORVU1Hr1G077230	2.61932	2.98659
HORVU1Hr1G077320												0.725747
HORVU1Hr1G077420		9999				-1.62757			2.62132		2.81305	1.94968
HORVU1Hr1G077520		1.27874
HORVU1Hr1G077590		3.01249		-2.3713199999999999
HORVU1Hr1G077760	-1.24602	-2.26182				1.27937
HORVU1Hr1G077770	1.64328	0.952112
HORVU1Hr1G077820		-1.14833
HORVU1Hr1G077860	-0.933619
HORVU1Hr1G077890		-1.47557							1.5466			1.93189
HORVU1Hr1G078050											1.83983							2.19374
HORVU1Hr1G078110	0.951735					0.816386
HORVU1Hr1G078120		-1.51027				1.47509
HORVU1Hr1G078140		-1.02067				1.41268
HORVU1Hr1G078160						-0.933452		1.43187	1.59661		1.02307	1.56506
HORVU1Hr1G078250						-0.874464
HORVU1Hr1G078290	3.22044		-2.26824
HORVU1Hr1G078310	2.37643
HORVU1Hr1G078320	-0.750185
HORVU1Hr1G078350	-1.00198										-0.411348	-0.930545
HORVU1Hr1G078370	0.83161	1.14979
HORVU1Hr1G078380						1.69807				.98684099999999997	0.744875		.73520799999999997	-.78404399999999996
HORVU1Hr1G078410	-0.967755	-1.39722				1.23398
HORVU1Hr1G078710						-3.12972						4.05694
HORVU1Hr1G078720	4.29375	5.54775				-3.48467						3.73013
HORVU1Hr1G078750		9999				-2.84673						3.41667
HORVU1Hr1G078760	2.1502											3.81703
HORVU1Hr1G078860	9999
HORVU1Hr1G078880	-0.673702
HORVU1Hr1G078890	-0.786424	-1.13416
HORVU1Hr1G078910	-0.545059
HORVU1Hr1G078930		2.07368				-1.09144
HORVU1Hr1G079030	2.28518											-0.727301
HORVU1Hr1G079040	2.207
HORVU1Hr1G079050	0.630898	0.916033
HORVU1Hr1G079070		1.88389		-1.42255		-0.944175
HORVU1Hr1G079080																		-1.06541
HORVU1Hr1G079130	2.67701		-1.7252			0.82616	-0.733366				-0.605404
HORVU1Hr1G079150	-0.735276							1.39568
HORVU1Hr1G079170						-1.1649
HORVU1Hr1G079250	9999	9999
HORVU1Hr1G079270		-1.20905				0.730869
HORVU1Hr1G079280	3.6161	6.05553
HORVU1Hr1G079290	6.25479			-1.6957800000000001
HORVU1Hr1G079310	-1.11099	-1.81887				1.08155
HORVU1Hr1G079360		-1.94248
HORVU1Hr1G079370	1.43657	1.48479
HORVU1Hr1G079410	-0.836933
HORVU1Hr1G079450	1.69385	2.02476				-1.0453
HORVU1Hr1G079510	-2.2548	-1.49094
HORVU1Hr1G079570	3.22337	1.85599	-1.40819
HORVU1Hr1G079730		-0.963385
HORVU1Hr1G079860	-1.84154	-1.85387
HORVU1Hr1G079890						-0.952989
HORVU1Hr1G079910		1.48391
HORVU1Hr1G079960	-1.58692
HORVU1Hr1G079980		9999				-1.04371
HORVU1Hr1G080040	-1.24311	-1.15013
HORVU1Hr1G080080	-1.65125	-1.51603
HORVU1Hr1G080120	-2.28803	-2.80446				2.37841
HORVU1Hr1G080180	-0.881451
HORVU1Hr1G080240	-1.96771	-1.30301
HORVU1Hr1G080290	-2.38147
HORVU1Hr1G080300	1.87793	3.73312	2.42478			-2.54242			3.33325
HORVU1Hr1G080320		1.62214		-1.08731		-1.41683
HORVU1Hr1G080330									0.956641		0.698244	1.22394
HORVU1Hr1G080360		1.56785				-0.676916
HORVU1Hr1G080410	0.813343
HORVU1Hr1G080460	-0.772628											0.843178						0.7992
HORVU1Hr1G080480	1.16498
HORVU1Hr1G080520	-1.40552	-1.82706				-1.73282		1.28212
HORVU1Hr1G080590	0.849565	1.33588
HORVU1Hr1G080600						-1.98019
HORVU1Hr1G080640	1.51433
HORVU1Hr1G080680	3.55401	2.88829				-1.27931		1.82769	2.23021		1.494	2.74024						1.42647
HORVU1Hr1G080720	0.988594	1.0284
HORVU1Hr1G080840	-1.40872	-1.34696				0.803092
HORVU1Hr1G080850								1.21832	1.39763		1.07916
HORVU1Hr1G080860						-3.14319	1.99622	1.13967			1.34969
HORVU1Hr1G080890	1.10087
HORVU1Hr1G081240	-0.939442
HORVU1Hr1G081260												-0.898724
HORVU1Hr1G081280	1.55389	1.45769
HORVU1Hr1G081300	3.83912	3.61531				-3.51907	2.47615	2.17231	2.46318		2.65483	4.36232						1.8739
HORVU1Hr1G081310	-0.638594
HORVU1Hr1G081410	4.68278	6.58744			1.3522400000000001				3.03545			2.77422						1.64137
HORVU1Hr1G081530		1.20871
HORVU1Hr1G081550	0.804433	1.20596				-1.19247	0.70949		0.900709	.60507699999999998	0.743669	1.86097						0.87571
HORVU1Hr1G081570	9999
HORVU1Hr1G081710		9999			-2.5607500000000001	-1.97897	1.79581	3.52457	3.62853	1.2464999999999999	2.77146	4.46102					-1.10816	1.07863
HORVU1Hr1G081920	2.5059	1.41245						0.920137			0.857786	0.623643
HORVU1Hr1G081980	1.13289					0.724124
HORVU1Hr1G082100	2.06243	1.5843				-1.69019
HORVU1Hr1G082110		-2.13859
HORVU1Hr1G082250		9999				0
HORVU1Hr1G082310	1.45703
HORVU1Hr1G082330	-1.22023
HORVU1Hr1G082420												-4.30815
HORVU1Hr1G082540		-1.1417				1.12934
HORVU1Hr1G082670						-2.13319		1.78219
HORVU1Hr1G082900						-0.780986		0.982967	0.825035		0.761194	1.47187						0.765815
HORVU1Hr1G082950	4.18187						-1.03916
HORVU1Hr1G082970									0.695825			0.938299
HORVU1Hr1G083100		2.06586		-1.4259999999999999
HORVU1Hr1G083110	3.30739
HORVU1Hr1G083220	2.42674	3.43483				-2.2252						2.68493
HORVU1Hr1G083330	-0.770886	-1.07672
HORVU1Hr1G083380	-1.38802	-1.36677					0.915903				0.718379	1.09875
HORVU1Hr1G083520												-1.25022
HORVU1Hr1G083550	2.23443
HORVU1Hr1G083580	-0.978609	-1.33975
HORVU1Hr1G083700						-2.33792		2.58188	2.15873		2.20904	2.19179
HORVU1Hr1G083710	2.2645	2.357
HORVU1Hr1G083720	5.42799
HORVU1Hr1G083740						-3.38343						3.03241						1.675
HORVU1Hr1G083840	0.72884
HORVU1Hr1G083910		-1.28272				1.05823
HORVU1Hr1G083950	4.2803	2.55764
HORVU1Hr1G083960		1.09979		-1.22061		-0.873386
HORVU1Hr1G084120		9999										-0.610653
HORVU1Hr1G084170	3.43388
HORVU1Hr1G084190		2.41065				-1.13628			1.52861			1.55363
HORVU1Hr1G084350						-0.941941
HORVU1Hr1G084370	1.81799
HORVU1Hr1G084390		1.36167
HORVU1Hr1G084450	2.57675	3.27077		-1.26657
HORVU1Hr1G084520		-1.43999				1.29162
HORVU1Hr1G084560	-1.37789	-1.9156				1.84112		1.68046				1.47879
HORVU1Hr1G084620						0
HORVU1Hr1G084690	2.56102	2.84995
HORVU1Hr1G084700		1.02568				-0.748767
HORVU1Hr1G084880		9999
HORVU1Hr1G084900		9999				-3.99131				1.9570399999999999	4.15502	2.10751
HORVU1Hr1G084980												1.67185						1.29458
HORVU1Hr1G085050	5.37003	1.63076	-2.66297			1.17366					-0.405483	-0.972593
HORVU1Hr1G085090						1.11519
HORVU1Hr1G085170	1.65398	1.47377
HORVU1Hr1G085240		5.56247				-2.88288	3.60162	2.97757	3.34654		2.52134	5.14364						1.62746
HORVU1Hr1G085260		8.07093				-2.72104		6.17956				7.93027
HORVU1Hr1G085480	-0.759037	-1.03069
HORVU1Hr1G085500	3.58579
HORVU1Hr1G085540		9999
HORVU1Hr1G085660		-1.08016				0.868405
HORVU1Hr1G085720	3.93213	4.312													1.1565700000000001
HORVU1Hr1G085730		1.15824				-0.743464
HORVU1Hr1G085740	1.34081
HORVU1Hr1G085880						-0.849326
HORVU1Hr1G085930														-1.2660400000000001			-1.78593
HORVU1Hr1G085960	1.6828	1.96295
HORVU1Hr1G086050								1.62376	1.24029		1.14269	1.23489
HORVU1Hr1G086110	-1.07117	-1.22926				1.13536
HORVU1Hr1G086120	1.96894	1.57906
HORVU1Hr1G086180														1.25485			1.7498899999999999
HORVU1Hr1G086380	-0.971732			-1.93092		-1.47312
HORVU1Hr1G086450	-0.840756
HORVU1Hr1G086460	-0.82269
HORVU1Hr1G086580													9999
HORVU1Hr1G086590														1.2895000000000001			2.0876999999999999
HORVU1Hr1G086870		-1.17169				0.843313					-0.574653
HORVU1Hr1G086900	9999	9999				-3.85897
HORVU1Hr1G086930	-0.803712	-1.07394										0.845372
HORVU1Hr1G086970	-1.02408	-1.53849				1.69318
HORVU1Hr1G086980	-1.03321	-1.59389												-.63332900000000003
HORVU1Hr1G087050						-2.07071								2.4850300000000001
HORVU1Hr1G087070	1.02073	1.50539
HORVU1Hr1G087110	-2.07243	-1.6245				-1.59662						1.27988
HORVU1Hr1G087200						1.37302
HORVU1Hr1G087240						-3.08222											2.61497
HORVU1Hr1G087320	2.41822					1.04689					-0.492537
HORVU1Hr1G087330	-1.0498
HORVU1Hr1G087380						1.35653
HORVU1Hr1G087460	2.98509	1.59504	-1.33793
HORVU1Hr1G087520		-0.783191	-1.0401			-0.842657
HORVU1Hr1G087600						-1.00229								.90629099999999996			.68482299999999996
HORVU1Hr1G087660							-0.613332
HORVU1Hr1G087690	1.47899	1.46406
HORVU1Hr1G087760	3.1392	2.26465										1.04904
HORVU1Hr1G088010	2.46672	1.30376
HORVU1Hr1G088040	1.7077	1.80676
HORVU1Hr1G088270	5.2061		-3.53385
HORVU1Hr1G088370						-0.62387
HORVU1Hr1G088510	0.941291
HORVU1Hr1G088550	9999	9999					9999		9999	9999	9999	9999						2.15057
HORVU1Hr1G088560	2.03244		-1.1057				0.666845		0.608148		0.56425	1.11915
HORVU1Hr1G088580	1.43189	1.31882				-2.09204	3.60351	2.42536									-1.45821
HORVU1Hr1G088590	5.13132	2.5736	-2.24126
HORVU1Hr1G088600													.71951100000000001	.83049899999999999
HORVU1Hr1G088620				-5.51579		0
HORVU1Hr1G088680						-1.31478	3.40621		2.6804		2.77871	3.05131				1.74254
HORVU1Hr1G088760	0.989252
HORVU1Hr1G088840						1.3087	1.08493	1.30656	1.4076	1.36161				.583569
HORVU1Hr1G088870	-1.10821	-1.75276				1.41464				.79365300000000005			1.7667900000000001	.61841800000000002			.86238800000000004
HORVU1Hr1G088880	-1.05984	-1.89494				1.48152
HORVU1Hr1G088900	3.68688		-2.16185										9999	9999	9999		9999	9999
HORVU1Hr1G088920	1.10269					1.56871		0.876503		.90155200000000002	0.768849		1.47648			0.839566
HORVU1Hr1G089180	1.35552					1.56008	0.839974			.65817999999999999				-.91593899999999995			-.74313499999999999	-0.628288
HORVU1Hr1G089240	1.3717
HORVU1Hr1G089310	2.7346	2.44456				-0.855539	0.613315	1.09082	1.10564		0.76306	1.27053	.66283899999999996	.55953799999999998	.78281400000000001	0.93352		0.92242
HORVU1Hr1G089380						1.377	-0.812498	-0.687403				-0.800812	1.68279	1.21431	.80193199999999998	0.810067	1.7067699999999999
HORVU1Hr1G089430	3.44275	1.16589	-1.73051
HORVU1Hr1G089460			-2.19105			1.59628
HORVU1Hr1G089470		-2.03493
HORVU1Hr1G089500						1.8048
HORVU1Hr1G089520	9999			-2.9166500000000002		-4.1783	5.89359		6.68572	3.0455700000000001						1.71424		1.43641
HORVU1Hr1G089530		9999		-2.71651		-3.16167			2.66777			3.01038
HORVU1Hr1G089540	9999	9999		-4.0817199999999998	-2.4232300000000002	-4.21433	7.27522			3.48508		8.01428				2.45764		2.01179
HORVU1Hr1G089620		9999		-4.1182999999999996		-4.82909			9999							2.50601		1.60545
HORVU1Hr1G089690		-1.23203
HORVU1Hr1G089700		9999		-3.8726699999999998		-4.36449				2.7689499999999998		6.79749				0.997533		1.16016
HORVU1Hr1G089710	1.68499	1.34538
HORVU1Hr1G089730	2.19615	3.79332		-1.89375								3.75313
HORVU1Hr1G089760	3.77292		-2.35846			1.172	0.614891
HORVU1Hr1G089780	-1.59534					-0.888626
HORVU1Hr1G089820						1.11458
HORVU1Hr1G089830		1.74717		-1.50589		-2.08861	2.66413	2.79941	2.97077	.84521800000000002	2.23132	3.52299						1.05645
HORVU1Hr1G090030												-0.664242
HORVU1Hr1G090200						0.984306
HORVU1Hr1G090210	9999	9999				0
HORVU1Hr1G090330		2.00126				-0.726331
HORVU1Hr1G090360											-1.97052
HORVU1Hr1G090430	-0.641904					-0.715884
HORVU1Hr1G090460						0
HORVU1Hr1G090490	0.858691
HORVU1Hr1G090610	9999
HORVU1Hr1G090710						0.717282
HORVU1Hr1G090730						-1.09892					0.732327
HORVU1Hr1G090740	-1.29889	-1.4827							0.91331
HORVU1Hr1G090760	-1.03106
HORVU1Hr1G090770	2.37937	2.15054
HORVU1Hr1G090780	4.55431	3.01587
HORVU1Hr1G090820	-2.3053
HORVU1Hr1G090850						0
HORVU1Hr1G090860						-3.01157						2.66287						1.98204
HORVU1Hr1G090870	2.77281	3.5936				-2.75525		3.31144			2.33805	2.6732
HORVU1Hr1G090930								2.72239				2.53208
HORVU1Hr1G090940	0.701459					0.777148							-.80054800000000004				-.65505800000000003
HORVU1Hr1G090990						1.47315
HORVU1Hr1G091060	-1.68779	-2.46028				2.35282
HORVU1Hr1G091090													.70156700000000005
HORVU1Hr1G091130						-1.22556		1.26446			0.87409
HORVU1Hr1G091170		2.69702				-2.17809						2.77172
HORVU1Hr1G091210	1.3128	1.35581				-1.23804
HORVU1Hr1G091230						-1.86548
HORVU1Hr1G091370		3.91875											-3.01519	-3.1372	-2.4767199999999998	-2.89564	-3.4603000000000002	-2.87198
HORVU1Hr1G091400	4.36809	2.09243												.80737400000000004
HORVU1Hr1G091420		1.22106				-0.953472
HORVU1Hr1G091460		1.34324
HORVU1Hr1G091470	1.58128
HORVU1Hr1G091520	-1.42992	-2.52024
HORVU1Hr1G091530	-1.38081	-2.19569
HORVU1Hr1G091540	-1.61581	-1.7983				1.95821
HORVU1Hr1G091600	0.899411	1.04177
HORVU1Hr1G091650																	1.4132800000000001
HORVU1Hr1G091660	-1.40035
HORVU1Hr1G091850	-2.169	-2.89446									-0.725799
HORVU1Hr1G091870	0.580125
HORVU1Hr1G091880		-1.00462				1.25603						0.657168
HORVU1Hr1G092040																-9999
HORVU1Hr1G092110		1.39067				-0.968324							.65144400000000002	.88992199999999999		1.01181	.78458300000000003
HORVU1Hr1G092130	3.12698	3.11941				-1.71043	2.05511		2.03067		1.86281	2.31081
HORVU1Hr1G092150	2.53066
HORVU1Hr1G092240		4.98636		-1.74014		-2.59444		6.21475	3.30514	1.7929900000000001		4.46346			-1.7071499999999999		-2.5293399999999999
HORVU1Hr1G092250	1.93068	1.13114				-1.95392	1.89175	2.61626	2.87325	1.4552	2.42931	2.16148			1.49196
HORVU1Hr1G092290						-1.58042			2.75278								-1.71987
HORVU1Hr1G092300	3.20507	4.19564				-2.76979	3.75079	3.75329		1.6313200000000001	3.13003	2.9648					-1.42428
HORVU1Hr1G092310						-1.74727		9999										2.06618
HORVU1Hr1G092440	-0.566574	-1.08543				0.694328	1.61904	1.3966	1.0064		1.39496	1.23813	-1.0824	-.83353900000000003			-.82475500000000002
HORVU1Hr1G092540	1.03335												-1.4094100000000001				-1.39378
HORVU1Hr1G092640								9999			9999
HORVU1Hr1G092650						-3.8133			2.9943	3.2223999999999999	5.14538	4.93696						0.94832
HORVU1Hr1G092660												9999
HORVU1Hr1G092670	-2.28002	-1.85227						0.8091	0.730485				1.4240600000000001	1.47604	1.85494	1.5221	1.0424100000000001	1.04681
HORVU1Hr1G092680				-2.0068800000000002		-2.1041		2.17391	4.42833	1.3705099999999999	9999	4.6254		-9999			-1.45936
HORVU1Hr1G092710						-1.13089						0.835864
HORVU1Hr1G092860	-1.22223	-1.55435
HORVU1Hr1G092890	-2.03414	-1.52355				0.73878
HORVU1Hr1G092960	-1.39778	-1.49282				-2.14995						1.68597
HORVU1Hr1G092980	2.8502	2.02978
HORVU1Hr1G093120						-0.933516						0.927626	-2.7856399999999999	-2.25488	-2.8619699999999999	-2.43715	-2.8706299999999998	-2.37476
HORVU1Hr1G093180	-1.29224	-2.02568				1.10336
HORVU1Hr1G093220	1.54466					0.708513
HORVU1Hr1G093240						-0.960217
HORVU1Hr1G093250	1.6743
HORVU1Hr1G093350	1.81031
HORVU1Hr1G093390	3.88862	1.80712	-1.96511
HORVU1Hr1G093400	1.98223	1.83866
HORVU1Hr1G093430	2.82103	1.21542	-1.32755
HORVU1Hr1G093480	3.78927	3.75141				-1.16899	1.13153	1.34008	1.71917	.77312499999999995	1.42839	2.64854
HORVU1Hr1G093560	3.57619	2.26709				1.2314
HORVU1Hr1G093570	3.87709		-2.37442			1.14888					0.636163	1.14081			-.66281299999999999
HORVU1Hr1G093620	3.9249									.83297100000000002		1.51413
HORVU1Hr1G093660	2.85234								1.30448	1.5948500000000001		2.4518			-.98423400000000005
HORVU1Hr1G093710		9999
HORVU1Hr1G093760	4.81623	5.86543					2.14667					2.53697
HORVU1Hr1G093800														.53637400000000002	.61228899999999997
HORVU1Hr1G093810									1.27635								-9999	-9999
HORVU1Hr1G093860	-0.85173													-.822793	-.85756699999999997		-.79223200000000005
HORVU1Hr1G093880						1.02553
HORVU1Hr1G093890	-0.735466			-1.22024			1.94738	1.97465	3.18385		3.0263	5.68083	-1.0677700000000001	-1.8527100000000001		1.23934	-.78050600000000003	1.25358
HORVU1Hr1G093900	9999					-2.0276										-9999
HORVU1Hr1G093950								2.99878	2.34943			2.06158
HORVU1Hr1G094050	0.638531
HORVU1Hr1G094160						-3.16353
HORVU1Hr1G094180	-0.795311	-1.70818				1.02359					-0.989092	-1.70594
HORVU1Hr1G094290												2.68014
HORVU1Hr1G094450	4.01141
HORVU1Hr1G094480	3.56318	1.3651	-1.76712
HORVU1Hr1G094490		1.39839				-1.70333			0.772278			1.02188
HORVU1Hr1G094610	9999							-0.553544				-0.668332
HORVU1Hr1G094810	-1.2176
HORVU1Hr1G094840						1.00628												1.54881
HORVU1Hr1G094880	5.48257		-2.957									1.76755
HORVU1Hr1G094900	-1.35644	-1.04911
HORVU1Hr1G094970	2.08911	0.965581																9999
HORVU1Hr1G095100	1.25765	1.24447
HORVU1Hr1G095130	1.23273
HORVU1Hr1G095170												-0.78399
HORVU1Hr1G095210	-0.57421
HORVU1Hr1G095220						-3.69253
HORVU1Hr1G095230						-0.86754
HORVU1Hr1G095270										.59799999999999998					-1.0346			-1.05364
HORVU1Hr1G095390	-1.39577
HORVU1Hr1G095430	-1.75351	-1.51197										1.45201						1.23552
HORVU2Hr1G000040		1.18215
HORVU2Hr1G000050						-1.2571						1.89507
HORVU2Hr1G000090	2.68172	3.19107
HORVU2Hr1G000190	9999
HORVU2Hr1G000280							0.925398	1.34863	1.63881		0.883882	2.16775
HORVU2Hr1G000420	-3.39094
HORVU2Hr1G000430	3.15617		-1.79044			1.38604					-2.68392						-2.1383800000000002
HORVU2Hr1G000480						1.63038
HORVU2Hr1G000770	1.76681	1.96175
HORVU2Hr1G001160						1.2313				-1.28938	-1.01662	-1.73909
HORVU2Hr1G001290	0.753696
HORVU2Hr1G001320						1.45284					-0.948165	-1.13398					-1.14516
HORVU2Hr1G001350	-0.930271
HORVU2Hr1G001370												-1.1853
HORVU2Hr1G001780	6.04736	7.63355				-4.26215						6.09341
HORVU2Hr1G002010														9999			9999
HORVU2Hr1G002020						-1.98169
HORVU2Hr1G002290						-1.07651
HORVU2Hr1G002500	3.91642	6.72614
HORVU2Hr1G002440	6.6071	7.68824		-2.4343300000000001
HORVU2Hr1G002690	-1.38655
HORVU2Hr1G002720	-1.98312	-1.99711				1.82887
HORVU2Hr1G002750	4.58204	6.20166				-2.72803	3.664	3.32544			2.39609
HORVU2Hr1G002830						-3.52858
HORVU2Hr1G002880	2.13966
HORVU2Hr1G003210	9999					-3.58706	9999					2.92986
HORVU2Hr1G003230						-3.45289		9999				3.53649
HORVU2Hr1G003260			0	#NAME?
HORVU2Hr1G003350	2.54199	1.3024	-1.59266
HORVU2Hr1G003370		4.13143
HORVU2Hr1G003460	-1.02846	-1.52698				1.28854
HORVU2Hr1G003470	-2.26886				2.27563
HORVU2Hr1G003600	-2.03073	-1.51626
HORVU2Hr1G003750						-2.59543
HORVU2Hr1G003830							2.28277						-1.80484			1.79481
HORVU2Hr1G003860												0.678167
HORVU2Hr1G003910											0.864556
HORVU2Hr1G004170	2.74425			1.91256		1.60752	3.27723
HORVU2Hr1G004230	1.24562	1.96235				-1.09611	3.33217	2.76391	2.39894	1.08897	2.63294	3.10206				1.39516
HORVU2Hr1G004280	3.05017	3.81824				-1.15707		1.19192	1.33144
HORVU2Hr1G004330							-2.95503	-4.21597				3.80671			-4.2390699999999999
HORVU2Hr1G004440		9999
HORVU2Hr1G004510	9999			-2.2266900000000001		-3.36078	2.66263	3.9929	1.99746		2.75609		-1.92262
HORVU2Hr1G004530	9999			-3.1370900000000002		-3.69111	4.87892	4.7156	3.11126	.95580900000000002	4.51633	2.69942	-2.94482			0.975288
HORVU2Hr1G004540	9999					-3.73988	4.42807		3.43599	1.71655	4.88674	3.61639	-2.0445199999999999					0.791183
HORVU2Hr1G004550		9.91728		-1.49865		-3.61046	4.29297	4.89936	2.83784	1.15465	4.43336	2.76578	-2.5673699999999999
HORVU2Hr1G004600	9999	9999		-2.4736400000000001		-4.63629	4.20451	5.1439	3.10713	1.34876	4.21265	2.03788					-.92987699999999995
HORVU2Hr1G004610	9999			-2.1630799999999999		-4.03678					3.89751	1.61854
HORVU2Hr1G004620				-2.2925		-4.51025	3.94144	4.97877	3.39508	.91683400000000004	5.07259	2.39492	-2.7088000000000001
HORVU2Hr1G004640	9999			-2.4375800000000001		-4.09353	4.10359	4.85137	2.59036			1.66348	-2.48075				-.75290699999999999
HORVU2Hr1G004650						-3.72953
HORVU2Hr1G004720						-3.21472
HORVU2Hr1G004980	2.84943
HORVU2Hr1G005000	1.6391
HORVU2Hr1G005060	0.943318					1.25799
HORVU2Hr1G005140											0.538694
HORVU2Hr1G005170		4.53571
HORVU2Hr1G005150	-1.48618	-2.12404				1.70771
HORVU2Hr1G005220	2.90393		-1.77371			0.876943
HORVU2Hr1G005320	-0.918505
HORVU2Hr1G005340						1.58025
HORVU2Hr1G005470	1.29057										-0.554672
HORVU2Hr1G005510	3.00954		-1.63217
HORVU2Hr1G005530	3.38905					1.07369
HORVU2Hr1G005570	-1.48784	-2.97563				1.88641
HORVU2Hr1G005600	3.86494		-2.54855			1.27468	0.647469
HORVU2Hr1G005620	3.30102	1.51291					-0.692052	-0.719379			-0.384232
HORVU2Hr1G005650						-0.678237
HORVU2Hr1G005670	-2.16593
HORVU2Hr1G005690						-0.713698
HORVU2Hr1G005990						-1.27267	1.62579	2.4163	1.65849		1.74075	2.81501						0.998742
HORVU2Hr1G006000		2.41502
HORVU2Hr1G006010	0.80576	0.94469
HORVU2Hr1G006030	1.06333	1.05379
HORVU2Hr1G006100						-1.10749	2.61649	2.28568			1.06409	0.872554
HORVU2Hr1G006120	4.02166	4.5073		-1.95956			0.809786	0.768452		.96418599999999999	0.973481
HORVU2Hr1G006130		9999				0
HORVU2Hr1G006180	0.548391	1.15263				-0.705083
HORVU2Hr1G006250	0.807274	0.881825
HORVU2Hr1G006320												1.8031
HORVU2Hr1G006530		9999		-1.9878					3.21199
HORVU2Hr1G006690												0.747225
HORVU2Hr1G006720	4.20906					1.26458				-.83726699999999998
HORVU2Hr1G006770						1.26001
HORVU2Hr1G006830		9999
HORVU2Hr1G006850	3.47481	2.67215
HORVU2Hr1G006910	0.920752
HORVU2Hr1G007070	2.20726
HORVU2Hr1G007080						1.28755
HORVU2Hr1G007130	-1.41495	-0.998043
HORVU2Hr1G007340		9999		-4.0311700000000004					3.38088
HORVU2Hr1G007350							2.308
HORVU2Hr1G007420		9999				-3.47458
HORVU2Hr1G007570	2.40459	2.83867				-2.16165	2.07758	3.14766	4.29071	1.81501	2.54993	4.16435						1.34973
HORVU2Hr1G007640											9999	-3.36131					9999
HORVU2Hr1G007760		1.05449				-1.94088	1.48016	1.55151	1.7592		1.57161	2.84809						1.1711
HORVU2Hr1G007840	6.59089		-5.08884
HORVU2Hr1G008090	-0.960118	-2.04788				1.83904
HORVU2Hr1G008130						-1.55281
HORVU2Hr1G008140	1.5624	3.0466							2.76362			3.16346
HORVU2Hr1G008220	2.96989	3.79739							3.27066			3.90416						0.902753
HORVU2Hr1G008380						1.12909
HORVU2Hr1G009580	1.19025	1.09407				-0.917824					0.525842
HORVU2Hr1G009780	2.53709					0.729157
HORVU2Hr1G009790	-1.58886
HORVU2Hr1G009800	-0.771605	-1.40102
HORVU2Hr1G009830	1.66631	1.6224				-0.905833					0.499631
HORVU2Hr1G009840						-0.685477
HORVU2Hr1G009850	0.709258					1.16839
HORVU2Hr1G009940	3.53382	1.96558						-0.668853
HORVU2Hr1G009950						1.68484						-0.763179
HORVU2Hr1G009970		-2.07197				1.86956		-0.688918			-0.91244
HORVU2Hr1G009980						1.89193
HORVU2Hr1G010050	-0.962433
HORVU2Hr1G010060	9999	9999										1.85573
HORVU2Hr1G010440	1.64655
HORVU2Hr1G010490	-2.73343	-2.05952
HORVU2Hr1G010560	1.26952
HORVU2Hr1G010630	0.688068	-1.23178		1.25451		3.18595	2.18129						-1.4965200000000001
HORVU2Hr1G010670	0.60887					2.88275
HORVU2Hr1G010690																	-.80019899999999999
HORVU2Hr1G010800						-1.35693
HORVU2Hr1G010860		5.00346		-4.4392500000000004								-0.607886
HORVU2Hr1G010870	1.66512	1.61853
HORVU2Hr1G010890	1.40465
HORVU2Hr1G010970	1.97411					1.4239						-1.647
HORVU2Hr1G010990	3.13505	1.59219	-1.28601
HORVU2Hr1G011030						-0.911981
HORVU2Hr1G011060												-1.6215
HORVU2Hr1G011070									-0.832205			-1.27507
HORVU2Hr1G011140	1.0785
HORVU2Hr1G011200	3.16792		-1.4675
HORVU2Hr1G011510	9999
HORVU2Hr1G011530	9999						-0.538687	-0.554149	-0.569176	-.65377200000000002	-0.364546	-1.12332
HORVU2Hr1G011550		4.61458
HORVU2Hr1G011560	-1.36221
HORVU2Hr1G011580						-0.825137
HORVU2Hr1G011610						-1.12227						0.727469
HORVU2Hr1G011640									-0.688176
HORVU2Hr1G011690						-2.25848
HORVU2Hr1G012200	-0.708973	-1.32683
HORVU2Hr1G012220	9999	6.41289
HORVU2Hr1G012270	9999
HORVU2Hr1G012280	9999	8.18596							9999			6.12443
HORVU2Hr1G012340	9999	6.8611			-4.0225799999999996	-3.28068						5.82609						1.9986
HORVU2Hr1G012380	9999
HORVU2Hr1G012400	2.51678
HORVU2Hr1G012440									0.817212			0.889403
HORVU2Hr1G012460	4.696					1.9445	0.805955					-0.502757		-.49527199999999999
HORVU2Hr1G012710	-1.59974	-2.1839				1.00974						1.36755
HORVU2Hr1G012760	-1.54307	-2.3265
HORVU2Hr1G012780		9999
HORVU2Hr1G012790	4.10261	3.99686
HORVU2Hr1G012810	-2.02619	-1.71624				1.29653
HORVU2Hr1G012830		9999					9999	9999
HORVU2Hr1G012850	-2.10293	-2.98127
HORVU2Hr1G012980						-3.60913
HORVU2Hr1G013170	3.58732	3.26701				-1.50582					0.395423
HORVU2Hr1G013200						-1.42108			0.761757		0.552897	1.16436
HORVU2Hr1G013350													9999	-9999			-9999
HORVU2Hr1G013400						1.11341					-0.47445
HORVU2Hr1G013420						1.77525
HORVU2Hr1G013440						-1.29028
HORVU2Hr1G013450	3.29277	4.25512										0.932487
HORVU2Hr1G013480	1.35247					0.682279
HORVU2Hr1G013500	1.71606
HORVU2Hr1G013680	1.23558	1.21498
HORVU2Hr1G013760	3.95591	3.38723				-3.58092	9999	9999	1.94187			2.75793						1.13148
HORVU2Hr1G013870		-1.13887				1.30333
HORVU2Hr1G013920								2.38723
HORVU2Hr1G013940							3.76972	2.95428			2.86386
HORVU2Hr1G014020							2.96994	2.47984		2.03775	2.58052					1.09145
HORVU2Hr1G014130						-0.745114						0.790362
HORVU2Hr1G014150	-1.35997		1.218			-1.25674
HORVU2Hr1G014240	1.24392	1.54813									-0.58495	-0.673378
HORVU2Hr1G014490														1.32897
HORVU2Hr1G014530											-0.971757
HORVU2Hr1G014580	0.798569
HORVU2Hr1G014590	1.1199
HORVU2Hr1G014870		9999
HORVU2Hr1G014890						-1.52386
HORVU2Hr1G015260	-0.973802
HORVU2Hr1G015360	-0.721933
HORVU2Hr1G015470	1.36671
HORVU2Hr1G015720						1.20345
HORVU2Hr1G015830							-1.0051
HORVU2Hr1G015850	3.87166
HORVU2Hr1G015930				-1.3930400000000001
HORVU2Hr1G015940	-1.43448	-1.74494				0.928138
HORVU2Hr1G015980	-1.34	-2.16517				1.41376						-0.76129
HORVU2Hr1G015990	-1.36592	-2.02519
HORVU2Hr1G016000	1.0601	1.63405				-0.916329
HORVU2Hr1G016070	5.17377										-0.614844
HORVU2Hr1G016230																	-9999
HORVU2Hr1G016250														-1.16906
HORVU2Hr1G016440						1.49249
HORVU2Hr1G016510	1.23055					0.801132
HORVU2Hr1G016650		1.17398				-0.728517
HORVU2Hr1G016660	0.945582	1.75338
HORVU2Hr1G016720		2.45897	1.9206			-2.1378		1.77667	2.05534		2.28257	2.7661
HORVU2Hr1G016740	2.29071
HORVU2Hr1G016760	3.59302		-1.93056					0.776647						.82563200000000003				0.783122
HORVU2Hr1G016840	2.447	1.97851
HORVU2Hr1G016990						-1.09811
HORVU2Hr1G017020		-1.97406
HORVU2Hr1G017120	2.69069	1.96049
HORVU2Hr1G017270						-1.39874
HORVU2Hr1G017290	-0.604314	-1.10893
HORVU2Hr1G017300	2.00229
HORVU2Hr1G017350						-1.66322
HORVU2Hr1G017370		3.27055										1.51486
HORVU2Hr1G017400		1.01239				-1.25419						0.658877
HORVU2Hr1G017420	-2.18267	-2.13596				2.34542	-1.18689	-1.95582	-2.12761	-1.8937600000000001		-2.45747					1.5202500000000001
HORVU2Hr1G017440				-1.8150900000000001	-2.1427499999999999	-3.22999	5.94016		6.92538	2.7648700000000002		6.65862	-2.1313300000000002					1.65433
HORVU2Hr1G017450	-1.70382	-1.35532
HORVU2Hr1G017470	-1.05723					-1.43276
HORVU2Hr1G017640	9999
HORVU2Hr1G017650	0.930483													-.70893399999999995
HORVU2Hr1G017760	0.881223
HORVU2Hr1G017790	2.23597													-.64668300000000001			-.73861600000000005
HORVU2Hr1G017880	2.26923													.75353599999999998
HORVU2Hr1G017920							-0.643921							.47559299999999999			.70191899999999996
HORVU2Hr1G017940						1.01789
HORVU2Hr1G017950		1.40856				-1.40436	3.53532	2.38563	2.94726		1.89148	2.61066						0.973129
HORVU2Hr1G017960	-0.763522	-1.26723				0.953132
HORVU2Hr1G018190								0.626025	1.16594		0.613256	1.01186		.49571199999999999
HORVU2Hr1G018260												-0.495976
HORVU2Hr1G018380		5.11978
HORVU2Hr1G018470		9999						5.08057
HORVU2Hr1G018520						-2.95595	2.47596		1.80362		2.27727						1.37378
HORVU2Hr1G018570	2.08286	1.39565				-0.748819	3.75711	1.99116			2.45256	0.888217		-1.87734		1.93441	-1.3966499999999999
HORVU2Hr1G018600							-1.0216
HORVU2Hr1G018620														9999			9999
HORVU2Hr1G018700	1.51152	1.6317
HORVU2Hr1G018720						-0.679984
HORVU2Hr1G018730	0.741732					1.00103
HORVU2Hr1G018820	1.90023	1.80456
HORVU2Hr1G018970														-2.6991299999999998			-3.0302600000000002	-2.09585
HORVU2Hr1G019010						1.06278						-1.04236
HORVU2Hr1G019120	-0.872024
HORVU2Hr1G019160	1.57255	1.58469
HORVU2Hr1G019240							-3.29695	-3.72507	-5.3882			2.82471		-4.2348100000000004	-3.5688800000000001	-2.12414		4.60759
HORVU2Hr1G019250		1.30599				-2.32374		1.03306	1.22291		0.777532	1.78352		1.31463			1.0780400000000001	0.780822
HORVU2Hr1G019270	-0.635803	-1.65098				1.38428
HORVU2Hr1G019360	-0.697212											1.01022						0.603287
HORVU2Hr1G019500														-.96377100000000004			-1.371
HORVU2Hr1G019520						0
HORVU2Hr1G019560	-0.831203	-1.13431				1.36697
HORVU2Hr1G019590														-1.31338			-1.2145999999999999
HORVU2Hr1G019660		1.49896				-0.861738
HORVU2Hr1G019780	-1.11097
HORVU2Hr1G019820	-0.65419	-1.51458				1.45707
HORVU2Hr1G019930	1.95778	1.60723									-0.775564
HORVU2Hr1G019950	1.95556	1.9967
HORVU2Hr1G020000						1.47402				-.78477699999999995				2.0832199999999998			1.8853500000000001
HORVU2Hr1G020030	-1.18408
HORVU2Hr1G020220	-0.871137											0.722148
HORVU2Hr1G020240	2.2037													-.66809300000000005
HORVU2Hr1G020250	2.55326													-.70180799999999999
HORVU2Hr1G020260	-0.681655
HORVU2Hr1G020270	0.539545
HORVU2Hr1G020340	1.48102	1.69557
HORVU2Hr1G020430	5.72627											-0.789341
HORVU2Hr1G020680						-0.789261
HORVU2Hr1G020690		1.90061		-1.6833199999999999		-0.790341
HORVU2Hr1G020760														-1.2844199999999999			-1.4566300000000001
HORVU2Hr1G021080	0.933017	1.01024
HORVU2Hr1G021090	-2.19138	-2.38367				1.12935
HORVU2Hr1G021110						-0.720052											.65782099999999999
HORVU2Hr1G021150	2.51404													9999			9999
HORVU2Hr1G021270						1.09221
HORVU2Hr1G021280						0.961785
HORVU2Hr1G021320	1.01498					1.20108
HORVU2Hr1G021350	0.994274	1.15706
HORVU2Hr1G021530		9999				-1.19778
HORVU2Hr1G021540				-1.36436										-2.1675300000000002			-2.1059199999999998
HORVU2Hr1G021550						-1.20454								-2.8844500000000002			-3.76295
HORVU2Hr1G021560														-2.1633800000000001			-1.93241
HORVU2Hr1G021700						0.780631
HORVU2Hr1G021730														2.7597900000000002			2.6277200000000001
HORVU2Hr1G021810		9999							3.53248		2.74013	3.28852
HORVU2Hr1G021830												2.99587
HORVU2Hr1G021860	0.727535					1.42644
HORVU2Hr1G021870	1.14829					1.23033
HORVU2Hr1G021920		-1.16456				1.00588
HORVU2Hr1G021950						-0.997513
HORVU2Hr1G021960														.76923299999999994			.86223799999999995
HORVU2Hr1G021980	-1.28571			-.89735299999999996							-0.88928			1.2050799999999999
HORVU2Hr1G022050		-1.1211				0.749443								-9999
HORVU2Hr1G022080		1.30698		-1.3529899999999999		-1.56828	1.37969	1.59947	1.42463			1.69737
HORVU2Hr1G022090	1.1026	1.39289
HORVU2Hr1G022140		1.94174		-1.70922		-0.882543
HORVU2Hr1G022160	-1.03141					-0.779295
HORVU2Hr1G022250				-1.1793400000000001		-1.22129		0.652308				1.11488
HORVU2Hr1G022340	-1.26692
HORVU2Hr1G022350						-0.979603
HORVU2Hr1G022400	2.82576	1.55504												3.4772599999999998
HORVU2Hr1G022410	2.23684		-1.13518
HORVU2Hr1G022500	-1.69146	-1.85666
HORVU2Hr1G022540	-2.31849	-3.20701				1.53786
HORVU2Hr1G022590	1.7134	1.74695				-0.890796
HORVU2Hr1G022680						1.0032
HORVU2Hr1G022720						-1.27701
HORVU2Hr1G022780	-1.31583
HORVU2Hr1G022820	9999					-0.691972						-0.636033
HORVU2Hr1G022850	1.55741	1.90319
HORVU2Hr1G022900						-0.883124
HORVU2Hr1G022920						1.42654
HORVU2Hr1G022960													1.3286500000000001
HORVU2Hr1G023000	0.723735
HORVU2Hr1G023140												1.02252
HORVU2Hr1G023170						1.29312
HORVU2Hr1G023180	2.70036	2.19356						1.6578									-3.29149
HORVU2Hr1G023260						-0.690536
HORVU2Hr1G023450	-0.673557											0.876872
HORVU2Hr1G023480	-1.16741	-1.50407				1.51621
HORVU2Hr1G023540						1.10291
HORVU2Hr1G023560						1.34506
HORVU2Hr1G023590	3.13123	3.70287		-1.67543		-0.767418						-0.862035
HORVU2Hr1G023750	9999	9999
HORVU2Hr1G023900		9999				-3.26418
HORVU2Hr1G024100												1.11716
HORVU2Hr1G024120	-1.86234	-1.87506
HORVU2Hr1G024140												9999
HORVU2Hr1G024160	3.78922	4.18791				-1.74494		1.22945	0.750442		0.89225	1.74972						0.796063
HORVU2Hr1G024480						-3.31435
HORVU2Hr1G024580		1.92048
HORVU2Hr1G024600		2.57568				-0.958008
HORVU2Hr1G024790		-1.02166				-0.859827
HORVU2Hr1G025020									1.64097
HORVU2Hr1G025090	4.0362		-2.18359
HORVU2Hr1G025140	-0.783748					-0.625405
HORVU2Hr1G025150	6.70756	3.03137	-3.47082									-0.57463
HORVU2Hr1G025160	-1.44322	-1.709				1.03257
HORVU2Hr1G025170	-1.35442	-2.09903
HORVU2Hr1G025190		1.98372
HORVU2Hr1G025320	1.69218
HORVU2Hr1G025380	-1.01592	-1.55402				1.24314
HORVU2Hr1G025390						1.44423
HORVU2Hr1G025400	-1.8936
HORVU2Hr1G025410	-0.974012
HORVU2Hr1G025510												-0.768956
HORVU2Hr1G025570	1.70494	4.07764		-1.80213
HORVU2Hr1G025580	1.25032	2.01264				-1.49978		1.33995	1.24047			2.11664						0.961521
HORVU2Hr1G025630	1.80779
HORVU2Hr1G025710									0.556551			0.692634
HORVU2Hr1G025930	2.49604	2.25464
HORVU2Hr1G025960																		9999
HORVU2Hr1G026190	2.94432					1.31892
HORVU2Hr1G026220	-0.610698
HORVU2Hr1G026740		-1.06162					-0.928231
HORVU2Hr1G026750	1.44704	1.55542
HORVU2Hr1G026800	0.955241
HORVU2Hr1G026820	-1.81519					-2.09523			1.17876			1.51625
HORVU2Hr1G026830	-2.51483					-1.94633						1.96241
HORVU2Hr1G026840	-1.65612					-1.71456			0.834246			1.30605
HORVU2Hr1G026850		2.03642
HORVU2Hr1G026980						1.53266
HORVU2Hr1G027040	-0.627627					1.09437			0.625193
HORVU2Hr1G027370		2.17598		-1.5021899999999999
HORVU2Hr1G027430							0.597343		0.646731			0.833385
HORVU2Hr1G027470		2.61333				-2.494	2.28749	2.60178	3.43965	1.75403	3.55004	3.9968			1.5017499999999999			2.03785
HORVU2Hr1G027480	3.89514	7.47062			-3.34348	-3.71611												2.27983
HORVU2Hr1G027580	9999
HORVU2Hr1G027600	3.49363
HORVU2Hr1G027640	2.5554	2.03844
HORVU2Hr1G027680								-1.09354				-1.37789
HORVU2Hr1G027810	-1.01769
HORVU2Hr1G027930	9999	9999
HORVU2Hr1G027940	2.48327
HORVU2Hr1G028070	1.1765
HORVU2Hr1G028160						1.13424
HORVU2Hr1G028190						0.742646
HORVU2Hr1G028330		3.05336	2.14084			-1.56272		2.30537	1.60252		2.7016	1.85586
HORVU2Hr1G028380	1.94031	2.48198				-0.781707
HORVU2Hr1G028430	2.18748	1.43967					1.22789	0.600244			0.688726					0.7605
HORVU2Hr1G028470						-0.979661					1.25972
HORVU2Hr1G028500		3.31572
HORVU2Hr1G028540	-2.34319					-1.13432						0.69442
HORVU2Hr1G028580												1.93565						1.06784
HORVU2Hr1G028590	3.73837
HORVU2Hr1G028610		4.62391				-1.38473
HORVU2Hr1G028660						-2.13712	3.42262		2.70194		2.22224				2.74831
HORVU2Hr1G028670				-1.49783		-3.17119
HORVU2Hr1G028720	9999	9999				-3.13175
HORVU2Hr1G028780	5.8126	6.31181		-1.25146		-2.69738	2.50585	1.99252	3.18219	2.01302	2.53428	1.94386	-1.0504100000000001	-1.6229100000000001	1.5014000000000001		-1.07735
HORVU2Hr1G028840	1.36832	1.01231
HORVU2Hr1G028940	2.91667		-1.37419			0.669826
HORVU2Hr1G028980	0.64432			.997749		1.19976
HORVU2Hr1G029220	-1.15799	-1.44535				0.797524
HORVU2Hr1G029270												-1.01612
HORVU2Hr1G029290	2.95099	3.78868				-1.52281						1.12809						0.983086
HORVU2Hr1G029330	-1.2195
HORVU2Hr1G029350		1.19191
HORVU2Hr1G029440	0.600095					0.793157
HORVU2Hr1G029460						-1.49329
HORVU2Hr1G029480	3.49082	2.82514	-1.56915			-0.793495
HORVU2Hr1G029560								1.79102
HORVU2Hr1G029600	1.47133	1.30668
HORVU2Hr1G029720	1.70444
HORVU2Hr1G029780						-0.819767		0.78351	0.817387		0.438998	0.880646
HORVU2Hr1G029840	-1.46097	-2.38394
HORVU2Hr1G029870	1.71209	1.04722									0.600152
HORVU2Hr1G029890	0.976247	1.64776
HORVU2Hr1G029990	0.607068
HORVU2Hr1G030150	-0.584092
HORVU2Hr1G030190		9999				-4.70798						2.17933
HORVU2Hr1G030520	1.48257											-0.6493
HORVU2Hr1G030550	-0.726499
HORVU2Hr1G030600	-1.92662	-3.14571
HORVU2Hr1G030610	-0.918806	-1.2638				1.11155
HORVU2Hr1G030660						-2.01744					0.93075
HORVU2Hr1G030680	1.44597	1.4268
HORVU2Hr1G030690	-1.09679	-0.991623				1.00182						-0.87573
HORVU2Hr1G030810		1.89573
HORVU2Hr1G030860	-0.585135
HORVU2Hr1G030880	1.38052	1.93939
HORVU2Hr1G031030	1.17218	1.11934
HORVU2Hr1G031260	0.699072
HORVU2Hr1G031310	1.51768	1.31177							0.646596		0.430471	0.878513
HORVU2Hr1G031410									1.55182
HORVU2Hr1G031450		1.03855
HORVU2Hr1G031670												1.72437
HORVU2Hr1G031870							1.07158									1.32167
HORVU2Hr1G031910							0.815507	0.776126	0.818794		0.881811	1.40466
HORVU2Hr1G031990	-0.622515
HORVU2Hr1G032060	-0.856403
HORVU2Hr1G032140	-1.53683	-1.34307				0.699935
HORVU2Hr1G032170	-0.938196	-1.54616				1.61252
HORVU2Hr1G032190	-2.0299					1.95217
HORVU2Hr1G032320						1.1475
HORVU2Hr1G032330	3.95629	3.63105				-3.14775
HORVU2Hr1G032360							1.07884					0.686689				1.00945
HORVU2Hr1G032400						0.80105
HORVU2Hr1G032690											-0.768614			.63997099999999996
HORVU2Hr1G032710	2.69372	3.44026
HORVU2Hr1G032720						-1.35894
HORVU2Hr1G032780	1.9398	2.14418				-1.87294						1.64278						1.17772
HORVU2Hr1G032910	-1.2362
HORVU2Hr1G032920	-1.10115
HORVU2Hr1G032970	-1.35723	-1.48416				0.869557
HORVU2Hr1G032990	-1.18207
HORVU2Hr1G033060	9999
HORVU2Hr1G033070	-1.38083	-1.49468
HORVU2Hr1G033090		9999				-7.82566		9999	9999			6.41638					-2.2251799999999999	1.98476
HORVU2Hr1G033100	2.89272	2.84935									-0.384972
HORVU2Hr1G033320							-1.0323				-0.370644
HORVU2Hr1G033370	3.38779
HORVU2Hr1G033380						1.11011						-1.02276
HORVU2Hr1G033420	5.95124	4.93871							-1.34755
HORVU2Hr1G033450	4.92535	2.86048	-1.59608
HORVU2Hr1G033540		-2.98387
HORVU2Hr1G033610				-1.4725699999999999		-2.8479	2.45315	3.66189	2.06222			2.99964					-1.02467	0.849551
HORVU2Hr1G033850	5.3382											-0.963011
HORVU2Hr1G033860	4.89239
HORVU2Hr1G033880	4.87523	4.08629								-.89208900000000002
HORVU2Hr1G033950	1.72844
HORVU2Hr1G034040	1.15097	1.0589
HORVU2Hr1G034130		1.37876
HORVU2Hr1G034280	3.70069		-2.6138
HORVU2Hr1G034330												-0.918748
HORVU2Hr1G034370	3.95179	3.98132				-2.19267		1.32821	1.3075		0.873234	2.17567						1.19395
HORVU2Hr1G034400	-1.89063	-1.92666
HORVU2Hr1G034420						0.665713
HORVU2Hr1G034540	0.9827					1.13042
HORVU2Hr1G034620	-1.56041	-1.56198
HORVU2Hr1G034630	1.9251	2.63507				-0.868514
HORVU2Hr1G034670		7.30193		-2.7850999999999999		-3.9475	1.74688	2.58399	3.43371	2.6987199999999998	2.6906	4.2118						1.34436
HORVU2Hr1G034680												9999
HORVU2Hr1G034740												2.31021
HORVU2Hr1G035020	3.72787	2.19459									-0.348303	-0.656239
HORVU2Hr1G035060		3.31183
HORVU2Hr1G035220	0.796912					0.732107
HORVU2Hr1G035330						1.39724
HORVU2Hr1G035340		-1.38213				1.60103
HORVU2Hr1G035630	-0.671123
HORVU2Hr1G035650												0.510352
HORVU2Hr1G035800						-2.42514						4.29991						2.45039
HORVU2Hr1G035810												-0.654335
HORVU2Hr1G036000						-0.655834
HORVU2Hr1G036050												0.796378
HORVU2Hr1G036110						1.46578					-0.573447						-.85697599999999996
HORVU2Hr1G036210	3.13061	2.2879										1.67768						1.23625
HORVU2Hr1G036280	-0.716383											0.829151
HORVU2Hr1G036320	-1.15671	-0.981244
HORVU2Hr1G036510	-1.73719	-1.49236
HORVU2Hr1G036570	1.44282	2.22496		-1.09802		-2.21908	3.78164	2.80545	4.61009	3.2741899999999999	2.70471	3.03743			2.4849000000000001		-.91461300000000001	0.889132
HORVU2Hr1G036590	2.94026	3.70784				-2.09153	2.74008	2.90414	1.52531	1.0831	2.584	1.06274	-1.5124299999999999
HORVU2Hr1G036780	1.07742	1.40695				-0.814994
HORVU2Hr1G036800	2.26231							1.23331			1.03674	1.40984
HORVU2Hr1G036810		4.09521				-2.43257
HORVU2Hr1G036840	-0.571935
HORVU2Hr1G036950	0.524211
HORVU2Hr1G036960	-0.814072					1.51103
HORVU2Hr1G036980	2.56076	1.98559
HORVU2Hr1G037000	-0.882754
HORVU2Hr1G037020		-1.01112				1.51532
HORVU2Hr1G037140							-1.48658
HORVU2Hr1G037200	-1.66075	-2.44194
HORVU2Hr1G037220	1.33281
HORVU2Hr1G037360						1.39928
HORVU2Hr1G037480	-1.90297	-2.03101
HORVU2Hr1G037550	1.85012
HORVU2Hr1G037570	3.82257
HORVU2Hr1G037620	3.35596		-2.1878
HORVU2Hr1G037680						0.670091
HORVU2Hr1G037700	2.89961	2.76107
HORVU2Hr1G037750	1.37974	2.25307				-1.23208	1.11175	1.16762			0.860397
HORVU2Hr1G037940	1.34114
HORVU2Hr1G038030	2.89602	1.50471	-1.20509									-0.511894
HORVU2Hr1G038040	1.4659					1.05198
HORVU2Hr1G038120	6.46934	6.51402				-2.5723
HORVU2Hr1G038140	5.83789	6.76491				-1.97308	2.43832	2.99621	1.33667		1.8001	1.55893
HORVU2Hr1G038150											-1.07917
HORVU2Hr1G038190	0.636795
HORVU2Hr1G038260	4.05819
HORVU2Hr1G038330	-1.01812
HORVU2Hr1G038570	2.76509					0.985539
HORVU2Hr1G038760												1.16549
HORVU2Hr1G038770	2.39074					1.07902								-.61782400000000004
HORVU2Hr1G038940	-0.861626	-2.96195		2.1552099999999998			0.683333
HORVU2Hr1G038990	5.34433	6.4122		-2.9945400000000002		-1.1964
HORVU2Hr1G039000	1.81933					1.08282
HORVU2Hr1G039030							0.878981
HORVU2Hr1G039050												1.57928
HORVU2Hr1G039100	2.38831					0.88008
HORVU2Hr1G039170	0.805584
HORVU2Hr1G039210							-2.07532	-3.19252	-3.89403			2.14297		-4.1385399999999999			-.88746499999999995	2.99693
HORVU2Hr1G039250								-4.05329
HORVU2Hr1G039320	-0.583748							-3.89545	-4.85815					-4.8324199999999999		-1.52603
HORVU2Hr1G039370							-3.54248	-3.94118	-3.89346					-5.4003800000000002	-3.4904799999999998
HORVU2Hr1G039510	1.27114					0.96093
HORVU2Hr1G039670		9999					9999	9999	9999	9999	9999	9999						1.83882
HORVU2Hr1G039710	0.903465
HORVU2Hr1G039850	1.38615	2.19142				-1.01049	0.701062	0.962876	1.13184		1.17635	1.44858
HORVU2Hr1G039890	0.847598					1.25168
HORVU2Hr1G039930		9999		-1.2690900000000001		-0.656958
HORVU2Hr1G039960	1.1524
HORVU2Hr1G040000						0.865334
HORVU2Hr1G040020		1.21748				-0.781769
HORVU2Hr1G040130							9999	9999										1.86647
HORVU2Hr1G040640	-1.45151	-1.37449
HORVU2Hr1G040680						-1.24564
HORVU2Hr1G040730	-0.807372	-1.40445
HORVU2Hr1G040780	-0.706674					1.59007
HORVU2Hr1G040790		9999
HORVU2Hr1G040800	5.66176	3.69788
HORVU2Hr1G040830	3.72497	5.22729				-1.32194						0.895783
HORVU2Hr1G041040	1.86299	1.3349
HORVU2Hr1G041080	2.6039	1.90853				-1.02926		1.3608	1.92434	1.0310299999999999	1.87498	1.10948			1.07751
HORVU2Hr1G041110	3.37728					1.09618	-0.821993				-0.533918	-0.846449
HORVU2Hr1G041130	-0.869131
HORVU2Hr1G041180												2.67615
HORVU2Hr1G041250	0.992083						-0.783955
HORVU2Hr1G041260		-1.03148				1.16554
HORVU2Hr1G041270	-1.04897	-1.92027				1.58389
HORVU2Hr1G041280	-0.802057	-1.69537				1.48912
HORVU2Hr1G041290	9999
HORVU2Hr1G041300	1.90806	2.32248
HORVU2Hr1G041320		-1.00633				1.18309
HORVU2Hr1G041430	1.01627
HORVU2Hr1G041540	1.4957					0.736941
HORVU2Hr1G041610	-0.754308	-1.8136				1.54754
HORVU2Hr1G041630	-0.678956
HORVU2Hr1G041780		0.986522
HORVU2Hr1G041950	-1.51553	-1.63984
HORVU2Hr1G041960	-1.56093
HORVU2Hr1G042180	1.10323
HORVU2Hr1G042210		1.37731				-1.12312						0.709609
HORVU2Hr1G042240												-1.47487
HORVU2Hr1G042250	3.98324	4.01544							-1.0369			-1.66159
HORVU2Hr1G042280		1.06378
HORVU2Hr1G042300	5.17584					1.31742						-1.90684
HORVU2Hr1G042350	9999	9999		-3.6133799999999998		-1.88225	2.0068	1.98808	1.3543	.94538	1.53168	1.13403			.89659599999999995	1.081
HORVU2Hr1G042370	6.45762	1.98618	-3.80795									-0.750204		-.48717100000000002				-0.685067
HORVU2Hr1G042490												0.661206
HORVU2Hr1G042520	4.38284								1.95218			3.50606
HORVU2Hr1G043020	-1.01767	-0.92361
HORVU2Hr1G043170						0.759811
HORVU2Hr1G043220	1.80593	1.95907
HORVU2Hr1G043240								-2.27266						-2.7930199999999998
HORVU2Hr1G043260														-9999
HORVU2Hr1G043310	1.45131
HORVU2Hr1G043330	1.00345
HORVU2Hr1G043390																-9999
HORVU2Hr1G043680	-1.41938	-1.55463
HORVU2Hr1G043770						0.818773
HORVU2Hr1G043780												0.671229
HORVU2Hr1G043830	1.54224
HORVU2Hr1G043860	2.15173	2.46345
HORVU2Hr1G043890	3.07615	2.47786	-1.77821	-1.1540999999999999		-1.89429	2.17679	1.8215	1.97825	1.1129599999999999	1.51087	1.02774			1.57372
HORVU2Hr1G043900	4.17816	5.24216		-2.0513400000000002		-2.00432	1.81269	2.67626	1.59891	.65091600000000005	1.82493	1.10818	-.60782099999999994		1.06874		-.66766300000000001
HORVU2Hr1G043920	-1.12507	-1.48011				1.5892
HORVU2Hr1G043940	2.48166					1.54861					-0.59514	-1.39178				-0.781715		-1.68575
HORVU2Hr1G043960		-1.21855				1.42514
HORVU2Hr1G044230	-0.547258
HORVU2Hr1G044250	3.03644
[truncated: 8,959 more rows]

## Sheet: Curated_drought_genes
Gene	Ta_Transcript name	3B_NIL1_SI_vs_RI_3dpi	3B_NIL1_RC_vs_RI_3dpi	3B_NIL1_SC_vs_SI_3dpi	3B_NIL1_RC_vs_SC_3dpi	3B_NIL1_SI_vs_RI_5dpi	3B_NIL1_RC_vs_RI_5dpi	3B_NIL1_SC_vs_SI_5dpi	3B_NIL1_RC_vs_SC_5dpi	3B_NIL2_SI_vs_RI	3B_NIL3_SI_vs_RI	3B_NIL4_SI_vs_RI	3B_NIL9_SI_vs_RI	Drought_T4	Drought_T6	Hv_Transcript name	4H_RC_vs_RI	4H_SC_vs_SI	1H_RC_vs_RI	1H_SC_vs_SI	4H_NIL1_SI_vs_RI_FC	4H_NIL2_SI_vs_RI_FC	4H_NIL3_SI_vs_RI_FC	1H_NIL1_SI_vs_RI_FC	1H_NIL2_SI_vs_RI_FC	1H_NIL3_SI_vs_RI_FC
ADH1	TraesCS4B02G106300	0.488828			0.543101		1.56991	1.83062	1.07904	0.78087	-0.12777	-1.85612	0.356672			HORVU4Hr1G016810			1.0667899999999999	1.1406200000000002			1.08381			1.08381
AhDREB1	TraesCS7B02G085900	0.683154			0.912032		0.9501		1.41276	0.285353	-0.017454	-1.01889	0.826951			HORVU7Hr1G037180			1.1542699999999999	1.1110800000000001
AhNAC2																HORVU4Hr1G089660
ANAC019																HORVU4Hr1G089660
ANAC055																HORVU4Hr1G089660
ANAC072																HORVU4Hr1G089660
AREB1	TraesCS6A02G333600						0.634173			0.460439	-0.0110501	1.09439	0.644742			HORVU6Hr1G080670				-.724769
AtACBP2	TraesCS2A02G586100									-0.056455	0.00851605	0.283374	0.233248			HORVU0Hr1G005790
ATAF1	TraesCS1A02G263700	0.67509			0.681643	1.71864			1.31623	0.712478	0.0227429	-1.15165	0.937147			HORVU1Hr1G063740	1.8478300000000001	3.71482		1.48092			1.14688			1.14688
AtDREB1A	TraesCS6A02G256900									0	-0.543807	-1.41353	0.524474			HORVU6Hr1G065580
AtERF019	TraesCS1B02G273700									0	0	0	0			HORVU1Hr1G064030				9999
AtERF7	TraesCS3A02G328000	0.505256					0.565475		1.04798	-0.413844	-0.81624	-0.249753	0.60699			HORVU0Hr1G007050
AtHDG11	TraesCS6A02G324500								0.36629	-0.222816	-0.15036	0.133075	-0.172358			HORVU6Hr1G079410				-.48633799999999999
AtMYB2	TraesCS4A02G124900									0.269692	-1.00363	0	0.651239			HORVU4Hr1G052490
AtMYC2	TraesCS1A02G193200				0.480814		0.603289		0.67583	-0.0464953	0.0217491	-0.0726994	0.194499			HORVU1Hr1G050560
AtNHX1	TraesCS2A02G121000				-0.561141	-0.667729			-0.508412	0.234253	0.0570338	0.101102	-0.243975			HORVU2Hr1G021020
AtNHX2	TraesCS2A02G121000				-0.561141	-0.667729			-0.508412	0.234253	0.0570338	0.101102	-0.243975			HORVU2Hr1G021020
AtNHX3	TraesCS7B02G191300									-0.312982	0.0640335	-0.690689	0			HORVU7Hr1G046030
AtNHX4	TraesCS2A02G121000				-0.561141	-0.667729			-0.508412	0.234253	0.0570338	0.101102	-0.243975			HORVU2Hr1G021020
AtNHX5	TraesCS5B02G173800						0.555525			0.16675	-0.00902546	-0.760589	0.0585146			HORVU5Hr1G053720
AtNHX6	TraesCS5D02G268200									1.24668	-0.506598	0	0.202722			HORVU5Hr1G072440
AtOTS1	TraesCS7D02G232100						0.447642			0.218263	0.0371588	0.0656444	-0.0707291			HORVU7Hr1G047590
AtWRKY30																HORVU5Hr1G034830
AZF1	TraesCS6B02G276000									0	0	0	0			HORVU6Hr1G063220
AZF2	TraesCS4B02G079000					1.31161			1.37404	0.766281	-0.0517194	-1.01154	0.169616			HORVU4Hr1G013460		2.2325599999999999
BrERF4	TraesCS3A02G328000	0.505256					0.565475		1.04798	-0.413844	-0.81624	-0.249753	0.60699			HORVU3Hr1G078150		1.65099
CBF1	TraesCS6A02G256900									0	-0.543807	-1.41353	0.524474			HORVU6Hr1G065580
COR15a	TraesCS1A02G170500									-0.227903	0.00662145	0.0600288	0.0127881			HORVU1Hr1G044750
DREB1A	TraesCS6A02G256900									0	-0.543807	-1.41353	0.524474			HORVU6Hr1G065580
ERD1	TraesCS2D02G289100	-0.297793			-0.493266		-0.387227		-0.333162	-0.107891	0.0394125	-0.10416	-0.00863345			HORVU2Hr1G072020
ERD10	TraesCS6D02G234700	0.788107			0.702488				0.92846	0.0947362	-0.1225	-0.611596	0.0306416			HORVU6Hr1G064620	-.82397500000000001			-.654617
ERECTA	TraesCS7A02G164000				0.299884				0.672135	-0.0686493	-0.0381211	0.180261	0.0241765			HORVU7Hr1G034430	1.41717	1.56897
GmDREB2	TraesCS7A02G128800						0.954303			0.0320384	0.315419	-0.101444	0.0538388	-1.00529		HORVU7Hr1G026940	-2.0733899999999998
GmERF6	TraesCS6A02G343300						0.759529	0.591634	0.41569	0.318878	-0.0402031	-0.756918	0.301233			HORVU6Hr1G082880	.94312099999999999	1.71682	.73419400000000001	.72083350000000002
GTL2-LIKE1 (GTL1)	TraesCSU02G029700									-0.162851	0.0620826	-0.0678895	-0.179047			HORVU4Hr1G089120	5.5425700000000004	2.6110799999999998
HVA1	TraesCS1D02G242300		-3.02467	-2.60453			-1.2079		-1.58519	0	-0.00380894	0	2.2297			HORVU1Hr1G056570	9999
HvCBF4	TraesCS1B02G335100									0.0992217	1.51329	-1.84853	-0.307126			HORVU5Hr1G080300		-1.5098199999999999
HvCPK2a	TraesCS3D02G327700									1.92763	0	0	0			HORVU3Hr1G079040
HvDhn5	TraesCS7B02G484900									0	0	0	0.213466			HORVU6Hr1G083960		3.8290799999999998
HvDhn7	TraesCS5D02G379300		-1.51669						-1.70879	0	0	0	2.85658			HORVU5Hr1G092160
HvDREB1	TraesCS1B02G235100	0.594043			0.445957	0.659659	0.606987		0.593078	0.164871	-0.241533	0.871767	0.424265			HORVU1Hr1G060490				.54708400000000001
HvDREB1A	TraesCS5A02G311800									0	0	0	0			HORVU5Hr1G080420
HvDRF1	TraesCS1B02G235100	0.594043			0.445957	0.659659	0.606987		0.593078	0.164871	-0.241533	0.871767	0.424265			HORVU1Hr1G060490				.54708400000000001
HvICE2	TraesCS3B02G476000						-0.410255			-0.16716	-0.0736995	0.0149583	-0.285886			HORVU3Hr1G096460	2.1850299999999998	1.7414400000000001
HvMYB1	TraesCS5A02G329900				-0.559453					-0.0752113	-0.0437438	-0.204366	-0.282043			HORVU5Hr1G083910	2.7747000000000002	1.5442199999999999
HvNAC6	TraesCS1A02G263700	0.67509			0.681643	1.71864			1.31623	0.712478	0.0227429	-1.15165	0.937147			HORVU1Hr1G063740	1.8478300000000001	3.71482		1.48092			1.14688			1.14688
HvP5CS1	TraesCS3A02G363700	0.396284		-0.768939	1.07143	1.55091	-0.715121		1.16748	0.0339159	-0.0147376	-0.417532	0.317625			HORVU3Hr1G085760	1.4065099999999999	2.8861300000000001	-1.097116	-.90287099999999998	-1.43336
HvRAF	TraesCS4B02G299500									-0.220312	-0.338212	0.0628934	-0.25218			HORVU4Hr1G077310	4.4112099999999996	5.0199499999999997	1.1176999999999999	.74851800000000002
HvSNAC1	TraesCS5A02G468300	0.381032	0.463863		0.681371	1.07603	2.07322	1.0832	2.38584	-0.0447136	-0.707973	-1.01566	0.452825		-2.02396	HORVU5Hr1G111590			1.7389033333333332	2.048235			1.01886			1.01886
HvSS1	TraesCS7B02G063400				0.429368		1.12425		0.57094	0.570843	0.150679	-1.54897	0.416398			HORVU7Hr1G033230
HvWRKY38	TraesCS6D02G136200	1.02482		0.951288	0.514508	1.11231	2.2072	0.758372	2.46838	-0.199867	-0.814246	-1.25732	0.735375		-1.43238	HORVU6Hr1G028790		1.6460300000000001	1.7351999999999999	1.505725				0.903808
MYB44	TraesCS5D02G164600								0.54112	-0.0599741	-0.22678	-0.434144	0.37815			HORVU5Hr1G049880
NTL6																HORVU6Hr1G049840
ONAC045	TraesCS5D02G148900	2.87007			2.05491	2.10828			1.77572	0.257708	-0.313393	-0.860437	1.13711			HORVU5Hr1G045640	4.0800400000000003	5.1381699999999997	2.8290566666666663	2.73543			1.28133			1.28133
OsCDPK7	TraesCS6D02G242000						1.80996	1.38513		-0.288864	-0.943354	-0.23023	0.61032			HORVU6Hr1G066470	-.74752099999999999			.72176600000000002
OsDIL	TraesCS3D02G415100									0	0	0	1.6597			HORVU3Hr1G093040
OsDREB1	TraesCS5B02G313000								1.77535	-0.295338	-3.36898	-3.61596	0.914123			HORVU5Hr1G080450		2.6287199999999999
OsDREB1A	TraesCS5B02G313000								1.77535	-0.295338	-3.36898	-3.61596	0.914123			HORVU5Hr1G080450		2.6287199999999999
OsDREB1B	TraesCS5A02G310100									-1.17431	-0.0306125	-0.913096	0.644651			HORVU5Hr1G080230
OsDREB1C	TraesCS7D02G052600									0	0	0	0			HORVU7Hr1G010510		9999
OsDREB2	TraesCS1B02G235100	0.594043			0.445957	0.659659	0.606987		0.593078	0.164871	-0.241533	0.871767	0.424265			HORVU1Hr1G060490				.54708400000000001
OsDREB2B	TraesCS1B02G235100	0.594043			0.445957	0.659659	0.606987		0.593078	0.164871	-0.241533	0.871767	0.424265			HORVU1Hr1G060490				.54708400000000001
OsERF10a (OsDREB2B)	TraesCS1B02G235100	0.594043			0.445957	0.659659	0.606987		0.593078	0.164871	-0.241533	0.871767	0.424265			HORVU1Hr1G060490				.54708400000000001
OsERF3	TraesCS3A02G328000	0.505256					0.565475		1.04798	-0.413844	-0.81624	-0.249753	0.60699			HORVU0Hr1G007050
OsHKT1	TraesCS4B02G370800									0	0	0	0			HORVU4Hr1G087960
OsiSAP8	TraesCS7A02G245100	0.416235			0.356264		0.819645		0.455793	0.0451639	-0.140793	0.59073	0.167603			HORVU7Hr1G050270
OsNAC10	TraesCS5D02G148800	1.05126			1.56974	1.17222	1.36403		2.03758	0.737945	-0.0974141	-2.08667	1.5549			HORVU5Hr1G045650					-1.91062
OsNAC5	TraesCS1A02G263700	0.67509			0.681643	1.71864			1.31623	0.712478	0.0227429	-1.15165	0.937147			HORVU1Hr1G063740	1.8478300000000001	3.71482		1.48092			1.14688			1.14688
OsNAC52	TraesCS1A02G263700	0.67509			0.681643	1.71864			1.31623	0.712478	0.0227429	-1.15165	0.937147			HORVU1Hr1G063740	1.8478300000000001	3.71482		1.48092			1.14688			1.14688
OsNAC6	TraesCS1A02G263700	0.67509			0.681643	1.71864			1.31623	0.712478	0.0227429	-1.15165	0.937147			HORVU1Hr1G063740	1.8478300000000001	3.71482		1.48092			1.14688			1.14688
OsNHX1	TraesCS2A02G121000				-0.561141	-0.667729			-0.508412	0.234253	0.0570338	0.101102	-0.243975			HORVU2Hr1G021020
OsNHX2	TraesCS4A02G145300									0.393888	-0.00332403	-1.0673	-0.0447072			HORVU4Hr1G033760	-.68105199999999999	-1.04759		1.0091399999999999
OsNHX3	TraesCS1A02G102300						0.35476			0.17689	0.0280891	-0.467923	-0.0880499			HORVU1Hr1G020360
OsNHX5	TraesCS5B02G173800						0.555525			0.16675	-0.00902546	-0.760589	0.0585146			HORVU5Hr1G053720
OsOAT	TraesCS5A02G375000	0.581871			0.528278	0.822346	1.50773		0.877985	0.212456	0.277607	-2.16514	0.570321			HORVU5Hr1G092960	-.68544799999999995		.811303	1.22116
OsSKC1	TraesCS4B02G370800									0	0	0	0			HORVU4Hr1G087960
RAB18	TraesCSU02G137100									0.0544663	0.00496022	-0.0239755	-0.0575963			HORVU2Hr1G127520
RAP2.1	TraesCS7A02G128800						0.954303			0.0320384	0.315419	-0.101444	0.0538388	-1.00529		HORVU7Hr1G026940	-2.0733899999999998
RAP2.1	TraesCS7A02G128800						0.954303			0.0320384	0.315419	-0.101444	0.0538388	-1.00529		HORVU7Hr1G026940	-2.0733899999999998
RD20	TraesCS2D02G364500									0	-0.876784	0	0			HORVU2Hr1G088640					-2.08945
RD22	TraesCS3D02G280400									-0.0102993	-0.129261	-0.316668	-0.116872			HORVU3Hr1G069650				-.748278
RD26																HORVU4Hr1G089660
SlERF36	TraesCS3A02G328000	0.505256					0.565475		1.04798	-0.413844	-0.81624	-0.249753	0.60699			HORVU3Hr1G078150		1.65099
SnRK2.8	TraesCS2D02G170700	0.385776			0.396134				0.442554	0.0267199	-0.155309	-0.650108	-0.0541534			HORVU2Hr1G029900
SodERF3	TraesCS6B02G237700									0	0	0	0			HORVU6Hr1G053460
TaAQP7	TraesCS6A02G222100	1.40845	-0.461598		0.785617	0.971557	-1.37902		1.40546	0.087469	-0.138502	-0.283759	0.0260001			HORVU6Hr1G058930	-.73885000000000001	-1.23129
TaASR1																HORVU4Hr1G020030	1.9180600000000001	1.0291399999999999		-.58238299999999998
TabZIP2	TraesCS1B02G282800									-0.157891	0.177142	-0.0817084	0.131834			HORVU1Hr1G074960
TaCHP	TraesCS5D02G073200						2.16166			0.683724	0.410876	0.470915	0.478691			HORVU5Hr1G016600
TaDREB2																HORVU3Hr1G026970	9999
TaDREB3	TraesCS7D02G052600									0	0	0	0			HORVU7Hr1G010510		9999
TaDREB3	TraesCS7D02G052600									0	0	0	0			HORVU7Hr1G010510		9999
TaER1	TraesCS7A02G164000				0.299884				0.672135	-0.0686493	-0.0381211	0.180261	0.0241765			HORVU7Hr1G034430	1.41717	1.56897
TaER2	TraesCS7A02G164000				0.299884				0.672135	-0.0686493	-0.0381211	0.180261	0.0241765			HORVU7Hr1G034430	1.41717	1.56897
TaERF1	TraesCS7A02G158000						0.594863			0.194678	-0.156156	-0.459826	0.353362			HORVU7Hr1G032750
TaERF3	TraesCS6B02G281000	1.02632	2.02279	0.925575	2.09672	1.63856	4.13171	1.77768	5.3989	0.143302	-0.344998	-1.62319	0.339873			HORVU6Hr1G062380		4.3174900000000003	2.8285149999999999	3.3487400000000003
TaEXPA2																HORVU1Hr1G069830	1.54234		.74700999999999995
TaFER-5B	TraesCS4A02G180700						-0.621092			-0.149627	-0.13044	0.0477185	-0.14694			HORVU4Hr1G024570	1.80145
TaHKT8	TraesCS4B02G370800									0	0	0	0			HORVU4Hr1G087960
TaHPS	TraesCS1A02G209800									-0.915889	0	0	-1.6544			HORVU1Hr1G053650
TaMPK4	TraesCS7A02G422500									-0.0548748	-0.0354527	0	-0.896781			HORVU7Hr1G097740
TaMYB16	TraesCS2B02G583700						-0.771093			-0.190243	-0.0366114	0.110501	-0.184952			HORVU2Hr1G120340	3.3168099999999998	1.63876
TaMYB2	TraesCS1D02G371900									0	0	1.90985	0.626936			HORVU1Hr1G079030	2.28518			-.72730099999999998
TaMYB24	TraesCS4D02G123300						-1.30926	-1.27848		0.0372056	-0.308012	-0.512985	-0.225127			HORVU4Hr1G023510	2.1253899999999999
TaMYB30	TraesCS2B02G184500									0.353399	0.0971082	0.310815	-0.047049			HORVU2Hr1G028840	1.36832	1.01231
TaMYB31	TraesCS5D02G149600						-0.811617			-0.0616325	0.00647758	-0.357179	-0.292625			HORVU5Hr1G045550	9999
TaMYB33	TraesCS6D02G211100					1.56773		1.78055		1.13546	-0.257506	-2.76918	0.979129			HORVU6Hr1G058640
TaMYB74	TraesCS2D02G209600									0.206153	-0.446974	1.93753	0.644783			HORVU2Hr1G041300	1.9080600000000001	2.3224800000000001
TaMYB77	TraesCS2B02G583700						-0.771093			-0.190243	-0.0366114	0.110501	-0.184952			HORVU2Hr1G120340	3.3168099999999998	1.63876
TaMYB78	TraesCS1B02G023500									0	0	0	0			HORVU4Hr1G054420	4.8061699999999998
TaNAC2	TraesCS5A02G468300	0.381032	0.463863		0.681371	1.07603	2.07322	1.0832	2.38584	-0.0447136	-0.707973	-1.01566	0.452825		-2.02396	HORVU5Hr1G111590			1.7389033333333332	2.048235			1.01886			1.01886
TaNAC2a																HORVU4Hr1G089660
TaNTL5	TraesCS7B02G196900									0.0188151	0.0165705	-0.610147	0.0996908			HORVU7Hr1G060310
TaPEPKR2	TraesCS5B02G243700									0.0307092	0.0589641	0.205616	-0.0163066			HORVU5Hr1G069710
TaPIMP1	TraesCS1A02G076200									0.706181	0.635281	0	0.624339			HORVU1Hr1G016420
TaRAP2.1L	TraesCS7A02G128800						0.954303			0.0320384	0.315419	-0.101444	0.0538388	-1.00529		HORVU7Hr1G026940	-2.0733899999999998
TaRZF38	TraesCS1A02G029800						0.871924		0.592164	-0.0448429	-0.297472	0.219174	0.316619			HORVU1Hr1G004330		1.2196800000000001
TaRZF59	TraesCS3B02G201500									-0.112615	0.140636	-0.0678426	0.131184			HORVU3Hr1G034270
TaRZF70	TraesCS3B02G201500									-0.112615	0.140636	-0.0678426	0.131184			HORVU3Hr1G034270
TaRZF74	TraesCS4A02G061500									-0.0744839	0.093236	0.048691	-0.107799			HORVU4Hr1G066180
TaSHN1	TraesCS6B02G210300						0.797531			-0.154303	-0.167688	-0.0356783	-0.298203			HORVU6Hr1G038120		2.06853
TaSIP	TraesCS3B02G123100					-0.550319				-0.10216	-0.16382	-0.123921	-0.254228			HORVU3Hr1G019070	4.5429700000000004
TaSnRK2.4	TraesCS3D02G374300									-0.190202	0.0345821	-0.167847	-0.256356			HORVU3Hr1G082690	-.65311799999999998
TaSnRK2.8	TraesCS5D02G411900									-0.0550953	0.0115557	-0.379884	0.0798916			HORVU5Hr1G097630
TaSRHP																HORVU7Hr1G037410
TaWRKY1	TraesCS1D02G300300									0	0	0	0			HORVU1Hr1G069620			-1.0196499999999999
TaWRKY10																HORVU3Hr1G020140
TaWRKY16	TraesCS4A02G246000	0.475092			0.29749				0.480662	-0.00522179	-0.00557619	-0.397907	0.0679685			HORVU4Hr1G011590				.57337800000000005
TaWRKY17	TraesCS2B02G217400									-0.0026278	-0.14688	-0.395136	0.173747			HORVU2Hr1G036320	-1.1567099999999999	-.98124400000000001
TaWRKY24	TraesCS5B02G399900				1.18497		1.14884		0.782108	-0.696237	0.169511	-1.8212	0.822863			HORVU5Hr1G096420
TaWRKY33	TraesCS6D02G136200	1.02482		0.951288	0.514508	1.11231	2.2072	0.758372	2.46838	-0.199867	-0.814246	-1.25732	0.735375		-1.43238	HORVU6Hr1G028790		1.6460300000000001	1.7351999999999999	1.505725				0.903808
TaWRKY37	TraesCS4D02G151700									0.16222	0.371072	-0.641556	-0.13199			HORVU4Hr1G048400
TaWRKY44	TraesCS4D02G151700									0.16222	0.371072	-0.641556	-0.13199			HORVU4Hr1G048400
TaWRKY82	TraesCS5D02G145600									0	0	0.646707	0			HORVU5Hr1G046430
TaWRKY93	TraesCS6D02G136200	1.02482		0.951288	0.514508	1.11231	2.2072	0.758372	2.46838	-0.199867	-0.814246	-1.25732	0.735375		-1.43238	HORVU6Hr1G028790		1.6460300000000001	1.7351999999999999	1.505725				0.903808
TaZFP34	TraesCS5D02G490600									0	0	0	1.82102			HORVU5Hr1G112870
WCBF2	TraesCS5A02G310100									-1.17431	-0.0306125	-0.913096	0.644651			HORVU5Hr1G080230
WDREB2	TraesCS1B02G235100	0.594043			0.445957	0.659659	0.606987		0.593078	0.164871	-0.241533	0.871767	0.424265			HORVU1Hr1G060490				.54708400000000001
ZAT10	TraesCS2D02G088100					3.26551				1.51177	0	-1.8572	1.8373			HORVU2Hr1G014870		9999
ZAT7	TraesCS1A02G211800									-1.06726	0.0317646	-0.0760087	-0.383102			HORVU1Hr1G054170
ZmDREB1	TraesCS5B02G193200									-0.0758593	-0.0840079	-0.0461007	0.232243			HORVU6Hr1G060220
ZmDREB2	TraesCS1B02G235100	0.594043			0.445957	0.659659	0.606987		0.593078	0.164871	-0.241533	0.871767	0.424265			HORVU1Hr1G060490				.54708400000000001
ZmNHX1	TraesCS2A02G121000				-0.561141	-0.667729			-0.508412	0.234253	0.0570338	0.101102	-0.243975			HORVU2Hr1G021020
ZmNHX2	TraesCS2A02G121000				-0.561141	-0.667729			-0.508412	0.234253	0.0570338	0.101102	-0.243975			HORVU2Hr1G021020
ZmNHX3	TraesCS1A02G102300						0.35476			0.17689	0.0280891	-0.467923	-0.0880499			HORVU1Hr1G020360
ZmNHX4	TraesCS2A02G121000				-0.561141	-0.667729			-0.508412	0.234253	0.0570338	0.101102	-0.243975			HORVU2Hr1G021020
ZmNHX5	TraesCS2A02G121000				-0.561141	-0.667729			-0.508412	0.234253	0.0570338	0.101102	-0.243975			HORVU2Hr1G021020
ZmNHX6	TraesCS2A02G121000				-0.561141	-0.667729			-0.508412	0.234253	0.0570338	0.101102	-0.243975			HORVU2Hr1G021020
ZmSNAC1	TraesCS5A02G468300	0.381032	0.463863		0.681371	1.07603	2.07322	1.0832	2.38584	-0.0447136	-0.707973	-1.01566	0.452825		-2.02396	HORVU5Hr1G111590			1.7389033333333332	2.048235			1.01886			1.01886
