# Supplementary material for: Comparing transcriptional responses to Fusarium crown rot in wheat and barley identified an important relationship between disease resistance and drought tolerance
Source: BMC Plant Biol. 2021 Feb 3;21:73. doi: 10.1186/s12870-020-02818-1 (PMC7860180; doi:10.1186/s12870-020-02818-1)
Supplement: Supplementary file 5 — Additional file 5: Supplementary Table 3. Details of the 149 drought tolerance associated genes curated from the literature for the targeted comparison of shared drought and crown rot transcriptional responses. [file 12870_2020_2818_MOESM5_ESM.xlsx]

## Sheet: 149 selected drought genes
Gene	Source	Gene ID	Hv_Transcript name	E val	Function description	References
AhDREB1	Arachis hypogaea	API65088.1	HORVU7Hr1G037180	6.2e-27	drought and salinity tolerance	Shen et al., 2003
AhNAC2	Arachis hypogaea	ACI42833.1	HORVU4Hr1G089660	2.7e-57	drought and salt tolerance	Liu et al., 2011
AtERF019	Arabidopsis thaliana	AT1G22810.1	HORVU1Hr1G064030	9.3e-22	gave rise to drought tolerance	Scarpeci et al., 2017
ERECTA	Arabidopsis thaliana	AT2G26330.1	HORVU7Hr1G034430	0	response to drought stress	Masle et al., 2005
GTL2-LIKE1 (GTL1)	Arabidopsis thaliana	AT1G33240.2	HORVU4Hr1G089120	1.7e-35	response to drought stress	Yoo et al., 2010
DREB1A	Arabidopsis thaliana	AT4G25480.1	HORVU6Hr1G065580	3.1e-34	delayed water stress symptoms	Pellegrineschi et al., 2004
RAP2.1	Arabidopsis thaliana	AT1G46768.3	HORVU7Hr1G026940	1.2e-30	enhanced drought and frost tolerance	Dong and Liu, 2010
AtERF7	Arabidopsis thaliana	AT3G20310.1	HORVU0Hr1G007050	6.1e-20	response to drought stress	Song et al., 2005
RAP2.1	Arabidopsis thaliana	AT1G46768.3	HORVU7Hr1G026940	1.2e-30	enhanced drought tolerance	Dong and Liu, 2010
ZAT7	Arabidopsis thaliana	AT3G46090.1	HORVU1Hr1G054170	5.2e-12	enhanced drought tolerance	Ciftci-Yilmaz et al., 2007
ZAT10	Arabidopsis thaliana	AT1G27730.1	HORVU2Hr1G014870	5.7e-09	enhanced tolerance to osmotic and salinity stresses	Mittler et al., 2006
AZF1	Arabidopsis thaliana	AT5G67450.1	HORVU6Hr1G063220	1.7e-08	inhibition of plant growth under abiotic stress conditions	Kodaira et al., 2011
AZF2	Arabidopsis thaliana	AT3G19580.1	HORVU4Hr1G013460	3.3e-12	inhibition of plant growth under abiotic stress conditions	Kodaira et al., 2011
MYB44	Arabidopsis thaliana	AT5G67300.1	HORVU5Hr1G049880	2.6e-59	enhanced drought toleance	Persak and Pitzschke, 2014
AtACBP2	Arabidopsis thaliana	AT4G27780.1	HORVU0Hr1G005790	9e-53	Drought tolerance	Li et al., 2018
AtDREB1A	Arabidopsis thaliana	AT4G25480.1	HORVU6Hr1G065580	3.1e-34	drought tolerance	Pellegrineschi et al., 2004
AtHDG11	Arabidopsis thaliana	AT1G73360.1	HORVU6Hr1G079410	5.6e-77	more yield, higher proline content and photosynthesis, lower stomatal density, lower water loss rate, and increased activities of catalase and superoxide dismutase.	Yu et al., 2008; Cao et al., 2009; Li et al., 2016
ANAC019	Arabidopsis thaliana	AT1G52890.1	HORVU4Hr1G089660	1.2e-57	drought, high salinity, ABA signaling	Tran et al., 2004
ANAC055	Arabidopsis thaliana	AT3G15500.1	HORVU4Hr1G089660	2e-59	drought, high salinity, ABA signaling	Tran et al., 2004
ANAC072	Arabidopsis thaliana	AT4G27410.2	HORVU4Hr1G089660	5.6e-58	drought, high salinity, ABA signaling	Tran et al., 2004
RD26	Arabidopsis thaliana	AT4G27410.2	HORVU4Hr1G089660	5.6e-58	drought, salt and ABA repsonse	Fujita et al., 2004
RD20	Arabidopsis thaliana	AT2G33380.1	HORVU2Hr1G088640	4.3e-73	drought, salt and ABA repsonse	Fujita et al., 2004
ERD10	Arabidopsis thaliana	AT1G20450.2	HORVU6Hr1G064620	1.6e-06	positive regulator of drought tolerance	Lu et al., 2008
RD22	Arabidopsis thaliana	AT5G25610.1	HORVU3Hr1G069650	3.5e-29	positive regulator of drought tolerance	Lu et al., 2010
ATAF1	Arabidopsis thaliana	AT1G01720.1	HORVU1Hr1G063740	5e-87	positive regulator of drought tolerance	Lu et al., 2011
ADH1	Arabidopsis thaliana	AT1G77120.1	HORVU4Hr1G016810	1.4e-114	positive regulator of drought tolerance	Wu et al., 2009
RAB18	Arabidopsis thaliana	AT1G43890.2	HORVU2Hr1G127520	3.6e-110	drought and salt tolerance	Liu et al., 2011
ERD1	Arabidopsis thaliana	AT5G51070.1	HORVU2Hr1G072020	4e-149	drought and salt tolerance	Liu et al., 2011
AtMYB2	Arabidopsis thaliana	AT2G47190.1	HORVU4Hr1G052490	3e-73	drought and salt tolerance	Liu et al., 2011
AtMYC2	Arabidopsis thaliana	AT1G32640.1	HORVU1Hr1G050560	3.5e-39	drought and salt tolerance	Liu et al., 2011
COR15a	Arabidopsis thaliana	AT4G03430.2	HORVU1Hr1G044750	0	drought and salt tolerance	Liu et al., 2011
AREB1	Arabidopsis thaliana	AT1G45249.7	HORVU6Hr1G080670	4.7e-23	drought and salt tolerance	Liu et al., 2011
CBF1	Arabidopsis thaliana	AT4G25490.1	HORVU6Hr1G065580	2e-31	drought and salt tolerance	Liu et al., 2011
NTL6	Arabidopsis thaliana	AT3G49530.1	HORVU6Hr1G049840	1.7e-51	drought-stress response	Kim et al., 2012
SnRK2.8	Arabidopsis thaliana	AT1G78290.3	HORVU2Hr1G029900	2.8e-164	drought-stress response	Kim et al., 2012
AtWRKY30	Arabidopsis thaliana	AT5G24110	HORVU5Hr1G034830	3.2e-27	higher biomass, photosynthesis, relative water content, prolines, soluble proteins, soluble sugars, and antioxidant enzymes activities	El-Esawi et al., 2019
			HORVU0Hr1G012750	3.2e-27
AtNHX1	Arabidopsis thaliana	AT5G27150.1	HORVU2Hr1G021020	2.2e-110	drought tolerance (+)	Zörb et al., 2005
AtNHX2	Arabidopsis thaliana	AT3G05030.2	HORVU2Hr1G021020	0	drought tolerance (+)	Khan et al., 2017
AtNHX3	Arabidopsis thaliana	AT5G55470.1	HORVU7Hr1G046030	1.6e-180	drought tolerance (+)	Khan et al., 2017
AtNHX4	Arabidopsis thaliana	AT3G06370.3	HORVU2Hr1G021020	5.2e-129	drought tolerance (+)	Khan et al., 2017
AtNHX5	Arabidopsis thaliana	AT1G54370.1	HORVU5Hr1G053720	0	drought tolerance (+)	Khan et al., 2017
AtNHX6	Arabidopsis thaliana	AT1G79610.1	HORVU5Hr1G072440	0	drought tolerance (+)	Khan et al., 2017
AtOTS1	Arabidopsis thaliana	AT1G60220.1	HORVU7Hr1G047590	1.6e-67	improved the drought tolerance	Le Roux et al., 2019
BrERF4	Brassica rapa	EX112088	HORVU3Hr1G078150	1.4e-22	Drought tolerance	Seo et al., 2010
GmERF6	Glycine max	AEQ55266.1	HORVU6Hr1G082880	1.3e-28	increased drought tolerance	Zhai et al., 2013
GmDREB2	Glycine max	ABB36645.1	HORVU7Hr1G026940	3.5e-31	improved drought tolerance with more leaves,	Chen et al., 2006
HvMYB1	Hordeum vulgare	CAA50222.1	HORVU5Hr1G083910	2.5e-156	more resistant to drought (a positive regulator)	Alexander et al., 2019
HvDRF1	Hordeum vulgare	AAO38209.1	HORVU1Hr1G060490	3.5e-101	Drought and salinity tolerance	Lata and Prasad, 2011
HvCBF4	Hordeum vulgare	AAK01088.1	HORVU5Hr1G080300	2.5e-67	increased drought, salinity and cold tolerance	Oh et al., 2007
HvDREB1	Hordeum vulgare	AAY25517.1	HORVU1Hr1G060490	2.8e-29	improving drought, salinity and cold tolerance	Xu et al., 2009
			HORVU6Hr1G050500	3.3e-28
HvDREB1A	Hordeum vulgare	AAK01089.1	HORVU5Hr1G080420	2.1e-55	Drought and salinity tolerance	Choi et al., 2002
HvRAF	Hordeum vulgare	AAZ14085.2	HORVU4Hr1G077310	1.5e-65	Salinity tolerance	Jung et al., 2006
HvWRKY38	Hordeum vulgare	AAS48544.1	HORVU6Hr1G028790	1.1e-168	improved dehydration/drought tolerance	Xiong et al., 2010
HvSS1	Hordeum vulgare	CAA46701.1	HORVU7Hr1G033230	0	Drought tolerance	Wang et al., 2013
HvDhn7	Hordeum vulgare	CAA50499.1	HORVU5Hr1G092160	4.4e-18	cold and drought tolerance	Choi et al., 1999
			HORVU5Hr1G092120	4.4e-18
HvDhn5	Hordeum vulgare	AAD02262.1	HORVU6Hr1G083960	1.2e-58	Drought tolerance	Han et al., 2011
HvP5CS1	Hordeum vulgare	AK251855.1 (DNA)	HORVU3Hr1G085760	4.7e-156	drought tolerance	Xia et al., 2017
			HORVU3Hr1G085770	4.2e-147
HvNAC6	Hordeum vulgare	CAM57978.1	HORVU1Hr1G063740	3.2e-108	mediate ABA-dependent defense responses in barley	Chen et al., 2013
HVA1	Hordeum vulgare	CAA55041.1	HORVU1Hr1G056570	1.2e-20	improved the drought tolerance	Sivamani et al., 2000
HvSNAC1	Hordeum vulgare	AEG21060.1	HORVU5Hr1G111590	3e-113	increased drought tolerance	Al Abdallat et al., 2013
HvICE2	Hordeum vulgare	ABA25896.1	HORVU3Hr1G096460	1.5e-80	drought tolerance	Wang et al., 2011
HvCPK2a	Hordeum vulgare	BAK06618.1	HORVU3Hr1G079040	0	a negative regulator of the drought stress response in barley	Cieśla et al., 2016
OsERF3	Oryza sativa	XP_015622082.1	HORVU0Hr1G007050	1.1e-13	negatively affected drought tolerance in rice	Zhang et al., 2013; Joo et al., 2013
			HORVU3Hr1G078150	1.1e-13
		Os01g0797600	HORVU1Hr1G067110	4.3e-37
OsNAC52	Oryza sativa	AAT44250.1	HORVU1Hr1G063740	1.8e-105	Drought tolerance	Gao et al., 2009
OsCDPK7	Oryza sativa	BAB16888.1	HORVU6Hr1G066470	0	Drought tolerance	Saijo et al., 2001
OsNAC5	Oryza sativa	BAA89799.1	HORVU1Hr1G063740	2.8e-79	Drought tolerance	Kikuchi et al. 2000
OsiSAP8	Oryza sativa	AAQ84334.1	HORVU7Hr1G050270	7.2e-27	cold, drought, and salt stress response	Kanneganti and Gupta, 2008
OsERF10a (OsDREB2B)	Oryza sativa	BAG92728.1	HORVU1Hr1G060490	6.6e-28	increased tolerance to drought stress during the vegetative stage	Joo et al., 2013
OsDREB2B	Oryza sativa	Q5W6R4.2	HORVU1Hr1G060490	6.9e-24	increased tolerance to drought stress during the vegetative stage	Joo et al., 2013
OsDREB1A	Oryza sativa	AAN02486.1	HORVU5Hr1G080450	6.1e-39	chilling, salt and drought tolerance ; dwarf	Ito et al., 2006
OsDREB1B	Oryza sativa	AAN02488.1	HORVU5Hr1G080230	4.3e-13	chilling, salt and drought tolerance ; dwarf	Ito et al., 2006
OsDREB1C	Oryza sativa	BAA90812.1	HORVU7Hr1G010510	6.3e-33	chilling, salt and drought tolerance ; dwarf	Ito et al., 2006
OsNAC6	Oryza sativa	BAA89800.1	HORVU1Hr1G063740	3.2e-111	salt, droiught, disease resistance drought, salinity, cold, wounding and ABA treatment	Sindhu et al., 2008
ONAC045	Oryza sativa	CT829509 (DNA)	HORVU5Hr1G045640	1.2e-19	drought, salt , cold tolerance	Zheng et al., 2009
OsNAC10	Oryza sativa	BAG91345.1	HORVU5Hr1G045650	3.5e-08	root, panicle, drought, salt, ABA	Jeong et al., 2010
OsOAT	Oryza sativa	XP_015630389.1	HORVU5Hr1G092960	0	drought and oxidantive stress tolerance	You et al., 2013
OsNHX1	Oryza sativa	AGQ04370.1	HORVU2Hr1G021020	2e-22	drought tolerance (+)	Fukuda et al., 2004
OsNHX2	Oryza sativa	BAJ06109.1	HORVU4Hr1G033760	9.9e-144	drought tolerance (+)	Fukuda et al., 2004
OsNHX3	Oryza sativa	BAJ06107.1	HORVU1Hr1G020360	1.9e-147	drought tolerance (+)	Fukuda et al., 2004
OsNHX5	Oryza sativa	BAJ06108.1	HORVU5Hr1G053720	2.2e-148	drought tolerance (+)	Fukuda et al., 2004
OsDREB1	Oryza sativa	AAN02486.1	HORVU5Hr1G080450	6.1e-39	drought tolerance (+)	Dubouzet et al., 2003
			HORVU6Hr1G089320	2.2e-38
OsDREB2	Oryza sativa	AAN02487.2	HORVU1Hr1G060490	3e-33	drought tolerance (+)	Dubouzet et al., 2003
			HORVU6Hr1G050500	3.6e-32
OsSKC1	Oryza sativa	AAZ76552.1	HORVU4Hr1G087960	2.5e-64	drought tolerance (+)	Ren et al., 2005
OsHKT1	Oryza sativa	ABN48306.1	HORVU4Hr1G087960	2.5e-64	drought tolerance (+)	Byrt et al., 2007
OsDIL	Oryza sativa	XP_015614597.1	HORVU3Hr1G093040	9.1e-08	drought tolerance (+)	Guo et al., 2013
			HORVU3Hr1G093030	9.1e-08
SodERF3	Saccharum officinarum	CAM35490.1	HORVU6Hr1G053460	9.1e-17	increased tolerance to drought and osmotic stress	Trujillo et al., 2009
SlERF36	Solanum lycopersicum	NP_001355161.1	HORVU3Hr1G078150	1.4e-18		Upadhyay et al., 2013, 2014
			HORVU0Hr1G007050	1.4e-18
TaEXPA2	Triticum aestivum	AAT94292.1	HORVU1Hr1G069830	3.9e-126	enhanced drought tolerance, increased seed production under drought stress	Chen et al., 2016
TaER1	Triticum aestivum	AFJ38186.2	HORVU7Hr1G034430	0	higher transpiration efficiency	Zheng et al., 2015
			HORVU6Hr1G081290	0
TaER2	Triticum aestivum	AFJ38187.2	HORVU7Hr1G034430	0	higher transpiration efficiency	Zheng et al., 2015
			HORVU6Hr1G081290	0
TaERF3	Triticum aestivum	ABQ52687.1	HORVU6Hr1G062380	1.3e-38	promoted drought and salinity tolerance	Rong et al., 2014
TaERF1	Triticum aestivum	AX13280.1	HORVU7Hr1G032750	2e-111	increased drought, salt, and low temperature tolerance	Xu et al., 2007
TaSnRK2.8	Triticum aestivum	MF351624(DNA)	HORVU5Hr1G097630	2.2e-50	enhanced tolerance to drought, salt and cold stresses	Zhang et al., 2010
TaWRKY10	Triticum aestivum	ADY80578.1	HORVU3Hr1G020140	1.3e-47	enhanced drought tolerance	Wang et al., 2013
TaWRKY1	Triticum aestivum	ALR88710.1	HORVU1Hr1G069620	3.2e-86	enhanced drought and heat tolerance	He et al., 2016
TaWRKY33	Triticum aestivum	ALR88711.1	HORVU6Hr1G028790	8.9e-77	enhanced drought and heat tolerance	He et al., 2016
TaWRKY93	Triticum aestivum	AFW98256.1	HORVU6Hr1G028790	7.9e-83	enhanced drought, salt, and low temperature tolerance	Qin et al., 2015
TaWRKY44	Triticum aestivum	ALC04261.1	HORVU4Hr1G048400	1.6e-96	positive regulator in drought, salt, and osmotic stress tolerance	Wang et al., 2015
TaDREB2	Triticum aestivum	ABC86563.1	HORVU3Hr1G026970	1.3e-38	enhanced drought tolerance	Morran et al., 2011
			HORVU3Hr1G026950	1.1e-35
TaDREB3	Triticum aestivum	ABC86564.1	HORVU7Hr1G010510	4.8e-26	enhanced drought tolerance	Morran et al., 2011
TaPIMP1	Triticum aestivum	ABU93236.1	HORVU1Hr1G016420	4e-96	enhanced drought, salt and oxidative tolerance	Liu et al., 2011
			HORVU6Hr1G058630	1.1e-77
			HORVU6Hr1G058620	1.1e-77
TaNAC2	Triticum aestivum	AAU08786.1	HORVU5Hr1G111590	6.8e-121	enhanced drought, salt and freezing tolerance	Mao et al., 2012
TaNAC2a	Triticum aestivum	AHB32901.1	HORVU4Hr1G089660	9.9e-78	improved drought tolerance	Tang et al., 2011
	Triticum aestivum	ADE34586.1	HORVU5Hr1G111590	5.6e-113	improved drought tolerance	Tang et al., 2011
TaCHP	Triticum aestivum	ACU80555.1	HORVU5Hr1G016600	0.00039	enhanced stress tolerance	Li et al., 2010
TaSIP	Triticum aestivum	AEE80932.1	HORVU3Hr1G019070	6.7e-67	enhanced drought and salt tolerance	Du et al., 2013
TaSnRK2.4	Triticum aestivum	ACU65228.1	HORVU3Hr1G082690	0	enhanced drought, salt and freezing tolerance	Mao et al., 2012
			HORVU1Hr1G074670	0
TaZFP34	Triticum aestivum	ABZ80834.1	HORVU5Hr1G112870	2.4e-25	increased root:shoot ratio, a phenomenon observed during plant adaptation to drying soil.	Chang et al., 2016; Kulkarni et al., 2017
TaRAP2.1L	Triticum aestivum	AKE33277.1	HORVU7Hr1G026940	5.8e-17	enhanced drought tolerance	Amalraj et al., 2016
TaMYB2	Triticum aestivum	BAE80455.1	HORVU1Hr1G079030	8.9e-94		Garg et al., 2012
TaMYB16	Triticum aestivum	ANY98957.1	HORVU2Hr1G120340	1.5e-79	drought-responsive genes	Bi et al., 2016
TaMYB24	Triticum aestivum	ANY98954.1	HORVU4Hr1G023510	2.1e-73	drought-responsive genes	Bi et al., 2016
TaMYB31	Triticum aestivum	ANY98955.1	HORVU5Hr1G045550	1.4e-75	drought-responsive genes	Zhao et al., 2018
			HORVU5Hr1G045540	1.4e-75
TaMYB33	Triticum aestivum	AEO21928.1	HORVU6Hr1G058640	1.9e-79	enhanced drought and salt tolerance	Qin et al., 2012
TaMYB74	Triticum aestivum	ANY98956.1	HORVU2Hr1G041300	2.3e-105	drought-responsive genes	Bi et al., 2016
TaMYB77	Triticum aestivum	ANY98958.1	HORVU2Hr1G120340	7.2e-116	drought-responsive genes	Bi et al., 2016
TaMYB78	Triticum aestivum	ANY98959.1	HORVU4Hr1G054420	4.8e-105	drought-responsive genes	Bi et al., 2016
TaMPK4	Triticum aestivum	AET10456.1	HORVU7Hr1G097740	0	mediated plant tolerance to diverse stresses	Hao et al., 2015
	Triticum aestivum		HORVU4Hr1G049430	0
	Triticum aestivum		HORVU6Hr1G021480	0
TaDREB3	Triticum aestivum	ABC86564.1	HORVU7Hr1G010510	4.8e-26	increased drought tolerance	Morran et al., 2011
WDREB2	Triticum aestivum	BAD97369.1	HORVU1Hr1G060490	8.6e-67	drought, Salt, Cold, ABA	Egawa et al., 2006
			HORVU6Hr1G050500	2.5e-64
WCBF2	Triticum aestivum	BAD66925.1	HORVU5Hr1G080230	2.3e-56	cold, Drought	Kume et al., 2005
TaRZF70	Triticum aestivum	BG313956(DNA)	HORVU3Hr1G034270	1.4e-149	presented various responses to drought stres	Seki et al., 2003
TaRZF38	Triticum aestivum	BE470831(DNA)	HORVU1Hr1G004330	7.3e-102	response to drought stress	Nezhadahmadi et al., 2013
TaRZF74	Triticum aestivum	BF478631(DNA)	HORVU4Hr1G066180	1.5e-77	response to drought stress	Nezhadahmadi et al., 2013
TaRZF59	Triticum aestivum	BG313956(DNA)	HORVU3Hr1G034270	1.4e-149	response to drought stress	Nezhadahmadi et al., 2013
TaSHN1	Triticum aestivum	ANY98960.1	HORVU6Hr1G038120	1.6e-80	improved drought tolerance	Bi et al., 2019
TaWRKY16	Triticum aestivum	ACD80360.1	HORVU4Hr1G011590	1.9e-129	respond to drought tolerance	Okay et al., 2014
TaWRKY17	Triticum aestivum	ACD80361.1	HORVU2Hr1G036320	1.2e-140	respond to drought tolerance	Okay et al., 2014
TaWRKY24	Triticum aestivum	ACD80380.1	HORVU5Hr1G096420	5e-36	respond to drought tolerance	Okay et al., 2014
TaWRKY37	Triticum aestivum	ACD80384.1	HORVU4Hr1G048400	3.4e-95	respond to drought tolerance	Okay et al., 2014
TaWRKY82	Triticum aestivum	ACD69420.1	HORVU5Hr1G046430	1.9e-13	respond to drought tolerance	Okay et al., 2014
TabZIP2	Triticum aestivum	AMB42695.1	HORVU1Hr1G074960	2e-19	response to drought stress	Luang et al., 2018
			HORVU3Hr1G083250	8.5e-17
TaPEPKR2	Triticum aestivum	ADA63835.1	HORVU5Hr1G069710	0	enhanced heat and dehydration stress tolerance	Zang et al., 2018
TaFER-5B	Triticum aestivum	ACJ05647.1	HORVU4Hr1G024570	8.4e-110	enhanced drought and temperature tolerance.	Zang et al., 2017
TaNTL5	Triticum aestivum	ADE34584.1	HORVU7Hr1G060310	0	drought tolerance (+)	Khan et al., 2017
TaASR1	Triticum aestivum	ADQ85915.1	HORVU4Hr1G020030	8.5e-29	drought tolerance (+)	Khan et al., 2017
TaHPS	Triticum aestivum	ABZ88708.1	HORVU1Hr1G053650	3.8e-54	drought tolerance (+)	Khan et al., 2017
			HORVU4Hr1G079800	2.6e-46
TaSRHP	Triticum aestivum	ADK38581.1	HORVU7Hr1G037410	1.8e-42	drought tolerance (+)	Khan et al., 2017
TaHKT8	Triticum aestivum	DQ646338.1	HORVU4Hr1G087960	8.5e-77	drought tolerance (+)	Khan et al., 2017
TaMYB30	Triticum aestivum	AEV91153.1	HORVU2Hr1G028840	0	drought tolerance (+)	Khan et al., 2017
TaAQP7	Triticum aestivum	AEO13898.1	HORVU6Hr1G058930	0	enhanced drought tolerance	Zhou et al., 2012
ZmSNAC1	Zea mays	AEY78612.1	HORVU5Hr1G111590	6e-71	low temperature, high-salinity, drought stress and ABA	Lu et al., 2012
			HORVU2Hr1G004130	1.7e-67
ZmNHX1	Zea mays	AAP20428.1	HORVU2Hr1G021020	0	drought tolerance (+)	Zörb et al., 2005
ZmNHX2	Zea mays	AAP20429.1	HORVU2Hr1G021020	0	drought tolerance (+)	Zörb et al., 2005
ZmNHX3	Zea mays	AAP20430.1	HORVU1Hr1G020360	3.9e-163	drought tolerance (+)	Zörb et al., 2005
ZmNHX4	Zea mays	AAP20431.1	HORVU2Hr1G021020	0	drought tolerance (+)	Zörb et al., 2005
ZmNHX5	Zea mays	AAP20432.1	HORVU2Hr1G021020	7.7e-122	drought tolerance (+)	Zörb et al., 2005
ZmNHX6	Zea mays	AAP20433.1	HORVU2Hr1G021020	0	drought tolerance (+)	Zörb et al., 2005
ZmDREB1	Zea mays	AAM80486.1	HORVU6Hr1G060220	2e-18	drought tolerance (+)	Khan et al., 2017
ZmDREB2	Zea mays	AFI71285.1	HORVU1Hr1G060490	1e-29	drought tolerance (+)	Khan et al., 2017
			HORVU6Hr1G050500	1.2e-28
